# Supplementary material for: Dynamics of venom composition across a complex life cycle
Source: eLife. 2018 Feb 9;7:e35014. doi: 10.7554/eLife.35014 (PMC5832418; doi:10.7554/eLife.35014)
Supplement: Supplementary file 2. [file elife-35014-supp2.xlsx]

## Sheet: protein groups all data
Toxins mentioned in the paper are highlighted in green.					NVE gene and protein models are available at: https://figshare.com/articles/Nematostella_vectensis_transcriptome_and_gene_models_v2_0/807696
Protein IDs	Majority protein IDs	Peptide counts (all)	Peptide counts (razor+unique)	Peptide counts (unique)	Fasta headers	Number of proteins	Peptides	Razor + unique peptides	Unique peptides	Peptides planula-1	Peptides planula-2	Peptides planula-3	Peptides planula-4	Peptides primary polyp-1	Peptides primary polyp-2	Peptides primary polyp-3	Peptides primary polyp-4	Peptides female-1	Peptides female-2	Peptides female-3	Peptides female-4	Peptides male-1	Peptides male-2	Peptides male-3	Peptides male-4	Peptides unfert eggs-1	Peptides unfert eggs-2	Peptides unfert eggs-3	Peptides unfert eggs-4	Razor + unique peptides planula-1	Razor + unique peptides planula-2	Razor + unique peptides planula-3	Razor + unique peptides planula-4	Razor + unique peptides primary polyp-1	Razor + unique peptides primary polyp-2	Razor + unique peptides primary polyp-3	Razor + unique peptides primary polyp-4	Razor + unique peptides female-1	Razor + unique peptides female-2	Razor + unique peptides female-3	Razor + unique peptides female-4	Razor + unique peptides male-1	Razor + unique peptides male-2	Razor + unique peptides male-3	Razor + unique peptides male-4	Razor + unique peptides unfert eggs-1	Razor + unique peptides unfert eggs-2	Razor + unique peptides unfert eggs-3	Razor + unique peptides unfert eggs-4
CON__P00711	CON__P00711	5	5	5	>P00711 SWISS-PROT:P00711 Alpha-lactalbumin - Bos taurus (Bovine).	1	5	5	5	4	4	4	0	4	5	5	0	2	3	2	0	3	4	4	0	4	4	4	0	4	4	4	0	4	5	5	0	2	3	2	0	3	4	4	0	4	4	4	0
CON__P00761	CON__P00761	8	8	8	>P00761 SWISS-PROT:P00761|TRYP_PIG Trypsin - Sus scrofa (Pig).	1	8	8	8	5	6	6	6	5	6	6	6	6	6	6	6	5	5	5	5	6	6	6	6	5	6	6	6	5	6	6	6	6	6	6	6	5	5	5	5	6	6	6	6
CON__P48668;CON__P04259;CON__P02538;CON__P13647	CON__P48668;CON__P04259;CON__P02538;CON__P13647	5;5;5;4	1;1;1;1	1;1;1;1	>P48668 SWISS-PROT:P48668 Tax_Id=9606 Gene_Symbol=KRT6C Keratin, type II cytoskeletal 6C;>P04259 SWISS-PROT:P04259 Tax_Id=9606 Gene_Symbol=KRT6B Keratin, type II cytoskeletal 6B;>P02538 SWISS-PROT:P02538 Tax_Id=9606 Gene_Symbol=KRT6A Keratin, type II cytos	4	5	1	1	1	1	2	3	0	1	4	0	0	1	0	1	1	1	1	1	2	2	0	2	0	0	0	1	0	0	0	0	0	0	0	0	0	0	0	0	0	0	0	1
CON__P02662	CON__P02662	9	9	9	>P02662 SWISS-PROT:P02662 Alpha-S1-casein - Bos taurus (Bovine).	1	9	9	9	8	9	8	0	8	9	9	0	8	8	8	0	8	8	8	0	9	8	8	0	8	9	8	0	8	9	9	0	8	8	8	0	8	8	8	0	9	8	8	0
CON__P02663	CON__P02663	11	11	11	>P02663 SWISS-PROT:P02663 Alpha-S2-casein [Contains: Casocidin-1 - Bos taurus (Bovine).	1	11	11	11	10	10	9	1	10	10	10	0	5	6	6	0	6	7	7	0	6	5	5	0	10	10	9	1	10	10	10	0	5	6	6	0	6	7	7	0	6	5	5	0
CON__P02666	CON__P02666	2	2	2	>P02666 SWISS-PROT:P02666 Beta-casein - Bos taurus (Bovine).	1	2	2	2	2	2	2	0	2	2	2	0	2	2	2	0	2	2	2	0	2	2	2	0	2	2	2	0	2	2	2	0	2	2	2	0	2	2	2	0	2	2	2	0
CON__P02668	CON__P02668	4	4	4	>P02668 SWISS-PROT:P02668 Kappa-casein [Contains: Casoxin C; Casoxin 6; Casoxin A; Casoxin B; Casoplatelin] - Bos taurus (Bovine).	1	4	4	4	4	4	4	0	4	4	3	0	2	2	2	0	2	2	2	1	3	4	4	0	4	4	4	0	4	4	3	0	2	2	2	0	2	2	2	1	3	4	4	0
CON__P02754	CON__P02754	9	9	9	>P02754 SWISS-PROT:P02754 Beta-lactoglobulin - Bos taurus (Bovine).	1	9	9	9	8	8	8	0	9	8	9	0	9	9	9	0	9	8	9	0	9	9	9	1	8	8	8	0	9	8	9	0	9	9	9	0	9	8	9	0	9	9	9	1
CON__P04264	CON__P04264	19	19	15	>P04264 SWISS-PROT:P04264 Tax_Id=9606 Gene_Symbol=KRT1 Keratin, type II cytoskeletal 1	1	19	19	15	8	7	6	11	3	7	11	8	2	8	1	7	5	6	13	6	5	4	3	14	8	7	6	11	3	7	11	8	2	8	1	7	5	6	13	6	5	4	3	14
CON__P07477	CON__P07477	2	2	2	>P07477 SWISS-PROT:P07477 Tax_Id=9606 Gene_Symbol=PRSS1 Trypsin-1 precursor	1	2	2	2	1	1	1	1	2	2	1	1	2	2	2	1	2	2	2	1	1	1	1	1	1	1	1	1	2	2	1	1	2	2	2	1	2	2	2	1	1	1	1	1
CON__P08779	CON__P08779	6	4	3	>P08779 SWISS-PROT:P08779 Tax_Id=9606 Gene_Symbol=KRT16 Keratin, type I cytoskeletal 16	1	6	4	3	1	2	1	1	1	0	3	0	1	0	0	0	1	0	0	0	0	0	0	4	1	1	1	0	1	0	1	0	1	0	0	0	1	0	0	0	0	0	0	3
CON__P13645;CON__P02535-1;CON__Q7Z3Z0;CON__A2A4G1;CON__Q148H6;CON__P02533;CON__Q7Z3Y7;CON__ENSEMBL:ENSP00000377550;CON__P08730-1;CON__P13646-1;CON__Q7Z3Y9;CON__Q9Z2K1;CON__Q3ZAW8	CON__P13645	14;4;2;2;2;2;2;1;1;1;1;1;1	14;4;2;2;2;2;2;1;1;1;1;1;1	11;3;0;0;0;0;0;1;1;1;0;0;0	>P13645 SWISS-PROT:P13645 Tax_Id=9606 Gene_Symbol=KRT10 Keratin, type I cytoskeletal 10	13	14	14	11	5	4	4	9	2	4	10	1	0	1	1	8	6	4	6	3	7	4	0	8	5	4	4	9	2	4	10	1	0	1	1	8	6	4	6	3	7	4	0	8
CON__P21752	CON__P21752	1	1	1	>P21752 SWISS-PROT:P21752 (Bos taurus) Thymosin beta-9	1	1	1	1	0	0	0	0	0	0	0	0	0	0	0	0	0	0	0	0	1	0	0	1	0	0	0	0	0	0	0	0	0	0	0	0	0	0	0	0	1	0	0	1
CON__P35527	CON__P35527	16	16	16	>P35527 SWISS-PROT:P35527 Tax_Id=9606 Gene_Symbol=KRT9 Keratin, type I cytoskeletal 9	1	16	16	16	5	5	4	8	1	2	9	2	0	6	0	2	1	2	11	2	7	3	1	8	5	5	4	8	1	2	9	2	0	6	0	2	1	2	11	2	7	3	1	8
CON__P35908;CON__Q5XKE5;CON__P07744;CON__Q6IFZ6;CON__Q01546;CON__Q9DCV7;CON__Q3KNV1;CON__P08729;CON__P05787;CON__Q9NSB2;CON__Q6ISB0	CON__P35908	11;3;2;2;2;1;1;1;1;1;1	10;3;2;1;2;1;1;1;1;1;1	6;0;0;0;0;0;0;0;0;0;0	>P35908 SWISS-PROT:P35908 Tax_Id=9606 Gene_Symbol=KRT2 Keratin, type II cytoskeletal 2 epidermal	11	11	10	6	2	2	4	5	1	4	8	1	0	2	0	6	2	2	2	3	3	3	1	2	1	1	3	4	0	3	7	0	0	1	0	5	1	1	1	2	2	2	0	1
CON__P62894	CON__P62894	3	1	1	>P62894 SWISS-PROT:P62894 Cytochrome c - Bos taurus (Bovine).	1	3	1	1	2	2	2	1	2	2	2	2	2	2	2	2	1	2	2	1	3	2	2	2	0	0	0	0	0	0	0	0	0	0	0	0	0	0	0	0	1	0	0	0
CON__Q5D862	CON__Q5D862	1	1	1	>Q5D862 SWISS-PROT:Q5D862 Tax_Id=9606 Gene_Symbol=FLG2 Filaggrin-2	1	1	1	1	0	0	0	0	0	0	1	0	0	0	0	0	0	0	0	0	0	0	0	0	0	0	0	0	0	0	1	0	0	0	0	0	0	0	0	0	0	0	0	0
CON__Q6KB66-1;CON__Q0VBK2	CON__Q6KB66-1;CON__Q0VBK2	2;1	2;1	2;1	>Q6KB66-1 SWISS-PROT:Q6KB66-1 Tax_Id=9606 Gene_Symbol=KRT80 Isoform 1 of Keratin, type II cytoskeletal 80;>Q0VBK2 TREMBL:Q0VBK2;Q8C1M7 Tax_Id=10090 Gene_Symbol=Krt80 Keratin 80	2	2	2	2	0	1	1	0	1	1	1	0	1	0	1	0	0	0	1	0	0	2	0	0	0	1	1	0	1	1	1	0	1	0	1	0	0	0	1	0	0	2	0	0
NVE10	NVE10	5	5	5	>NVE10	1	5	5	5	1	3	3	2	2	3	3	2	2	1	1	1	1	2	2	1	0	0	0	0	1	3	3	2	2	3	3	2	2	1	1	1	1	2	2	1	0	0	0	0
NVE100	NVE100	7	7	7	>NVE100	1	7	7	7	4	4	4	3	2	4	4	2	5	7	4	3	6	4	2	2	2	1	2	1	4	4	4	3	2	4	4	2	5	7	4	3	6	4	2	2	2	1	2	1
NVE1000	NVE1000	2	2	2	>NVE1000	1	2	2	2	2	2	1	2	1	2	2	2	1	0	1	1	1	1	2	2	0	0	0	0	2	2	1	2	1	2	2	2	1	0	1	1	1	1	2	2	0	0	0	0
NVE10000	NVE10000	1	1	1	>NVE10000	1	1	1	1	1	1	1	0	1	1	1	0	0	0	0	0	0	0	0	0	0	0	0	0	1	1	1	0	1	1	1	0	0	0	0	0	0	0	0	0	0	0	0	0
NVE10001	NVE10001	2	2	2	>NVE10001	1	2	2	2	1	2	1	1	1	2	1	1	0	1	0	1	1	2	1	1	1	1	1	1	1	2	1	1	1	2	1	1	0	1	0	1	1	2	1	1	1	1	1	1
NVE10002	NVE10002	3	3	3	>NVE10002	1	3	3	3	0	0	1	1	1	2	2	0	1	2	1	1	1	1	1	0	0	0	0	0	0	0	1	1	1	2	2	0	1	2	1	1	1	1	1	0	0	0	0	0
NVE10004	NVE10004	1	1	1	>NVE10004	1	1	1	1	1	1	1	0	0	0	1	0	0	0	0	0	1	0	1	0	1	1	1	1	1	1	1	0	0	0	1	0	0	0	0	0	1	0	1	0	1	1	1	1
NVE10009	NVE10009	16	16	16	>NVE10009	1	16	16	16	14	14	14	13	14	13	15	12	10	12	12	9	10	10	13	8	13	12	13	12	14	14	14	13	14	13	15	12	10	12	12	9	10	10	13	8	13	12	13	12
NVE1001	NVE1001	14	14	14	>NVE1001	1	14	14	14	12	9	12	7	10	10	11	7	11	9	11	9	10	11	10	6	8	9	6	5	12	9	12	7	10	10	11	7	11	9	11	9	10	11	10	6	8	9	6	5
NVE10012	NVE10012	2	2	2	>NVE10012	1	2	2	2	2	2	2	2	1	2	2	2	2	2	2	2	2	2	2	2	1	2	2	2	2	2	2	2	1	2	2	2	2	2	2	2	2	2	2	2	1	2	2	2
NVE10016	NVE10016	6	6	6	>NVE10016	1	6	6	6	3	3	2	2	1	2	2	1	3	4	3	2	4	4	3	2	3	1	2	2	3	3	2	2	1	2	2	1	3	4	3	2	4	4	3	2	3	1	2	2
NVE10020	NVE10020	3	3	3	>NVE10020	1	3	3	3	0	0	0	0	0	0	1	0	2	2	2	1	2	2	1	1	1	0	1	0	0	0	0	0	0	0	1	0	2	2	2	1	2	2	1	1	1	0	1	0
NVE10021	NVE10021	9	9	9	>NVE10021	1	9	9	9	5	5	4	3	6	6	7	6	4	8	6	3	5	4	6	1	2	3	1	1	5	5	4	3	6	6	7	6	4	8	6	3	5	4	6	1	2	3	1	1
NVE10023	NVE10023	4	4	4	>NVE10023	1	4	4	4	2	2	3	3	2	2	3	2	2	2	3	1	2	2	3	1	2	2	3	2	2	2	3	3	2	2	3	2	2	2	3	1	2	2	3	1	2	2	3	2
NVE10024	NVE10024	11	11	11	>NVE10024	1	11	11	11	10	10	11	7	9	11	11	8	10	8	10	6	10	9	9	5	5	7	7	6	10	10	11	7	9	11	11	8	10	8	10	6	10	9	9	5	5	7	7	6
NVE10025	NVE10025	44	44	44	>NVE10025	1	44	44	44	42	40	40	23	40	41	42	24	38	32	34	21	35	33	36	21	42	42	39	23	42	40	40	23	40	41	42	24	38	32	34	21	35	33	36	21	42	42	39	23
NVE10026	NVE10026	7	7	7	>NVE10026	1	7	7	7	4	4	4	3	5	4	4	5	4	3	3	1	2	2	1	2	2	3	3	1	4	4	4	3	5	4	4	5	4	3	3	1	2	2	1	2	2	3	3	1
NVE10028	NVE10028	2	2	2	>NVE10028	1	2	2	2	0	0	0	0	0	0	0	0	0	0	0	0	1	2	1	0	0	0	0	0	0	0	0	0	0	0	0	0	0	0	0	0	1	2	1	0	0	0	0	0
NVE10029	NVE10029	7	7	7	>NVE10029	1	7	7	7	5	5	5	4	6	6	7	5	5	4	5	4	5	6	5	1	3	3	3	2	5	5	5	4	6	6	7	5	5	4	5	4	5	6	5	1	3	3	3	2
NVE10031;NVE496	NVE10031	17;4	17;4	16;4	>NVE10031	2	17	17	16	13	14	14	9	14	13	15	10	13	12	11	9	9	10	9	9	12	11	12	7	13	14	14	9	14	13	15	10	13	12	11	9	9	10	9	9	12	11	12	7
NVE10035	NVE10035	15	15	15	>NVE10035	1	15	15	15	2	0	1	0	13	12	10	10	10	12	11	8	10	8	11	7	0	0	0	0	2	0	1	0	13	12	10	10	10	12	11	8	10	8	11	7	0	0	0	0
NVE10038	NVE10038	2	2	2	>NVE10038	1	2	2	2	2	1	1	2	2	1	2	2	2	1	2	1	1	1	1	1	0	0	0	0	2	1	1	2	2	1	2	2	2	1	2	1	1	1	1	1	0	0	0	0
NVE10040	NVE10040	2	2	2	>NVE10040	1	2	2	2	2	2	2	0	2	2	2	1	0	2	2	0	2	1	2	0	2	1	2	0	2	2	2	0	2	2	2	1	0	2	2	0	2	1	2	0	2	1	2	0
NVE10048	NVE10048	2	2	2	>NVE10048	1	2	2	2	1	1	2	1	1	2	2	1	2	1	1	1	0	1	1	1	1	1	1	0	1	1	2	1	1	2	2	1	2	1	1	1	0	1	1	1	1	1	1	0
NVE10049;NVE16696	NVE10049	43;7	43;7	43;7	>NVE10049	2	43	43	43	40	37	41	31	34	35	38	29	33	35	31	23	30	33	29	20	37	39	40	29	40	37	41	31	34	35	38	29	33	35	31	23	30	33	29	20	37	39	40	29
NVE10050;NVE18674	NVE10050;NVE18674	4;2	4;2	4;2	>NVE10050;>NVE18674	2	4	4	4	3	2	3	3	2	2	2	2	2	2	3	1	2	1	1	0	2	0	0	0	3	2	3	3	2	2	2	2	2	2	3	1	2	1	1	0	2	0	0	0
NVE10051	NVE10051	10	10	10	>NVE10051	1	10	10	10	0	0	0	0	0	1	0	0	6	6	6	5	8	10	9	7	1	0	0	0	0	0	0	0	0	1	0	0	6	6	6	5	8	10	9	7	1	0	0	0
NVE10053	NVE10053	2	2	2	>NVE10053	1	2	2	2	0	0	1	0	0	0	0	1	0	0	0	1	0	0	0	1	0	0	0	0	0	0	1	0	0	0	0	1	0	0	0	1	0	0	0	1	0	0	0	0
NVE10054	NVE10054	2	2	2	>NVE10054	1	2	2	2	1	0	1	2	2	1	1	2	2	1	1	0	1	1	2	1	0	0	0	0	1	0	1	2	2	1	1	2	2	1	1	0	1	1	2	1	0	0	0	0
NVE10060	NVE10060	8	8	8	>NVE10060	1	8	8	8	8	7	8	6	7	7	7	5	7	7	7	4	7	7	7	4	2	2	1	1	8	7	8	6	7	7	7	5	7	7	7	4	7	7	7	4	2	2	1	1
NVE10075	NVE10075	97	97	80	>NVE10075	1	97	97	80	88	85	85	65	78	77	77	58	75	74	75	53	74	71	70	43	75	76	78	61	88	85	85	65	78	77	77	58	75	74	75	53	74	71	70	43	75	76	78	61
NVE10082	NVE10082	35	35	35	>NVE10082	1	35	35	35	32	32	29	21	29	30	28	19	33	33	32	25	33	31	33	18	18	18	22	17	32	32	29	21	29	30	28	19	33	33	32	25	33	31	33	18	18	18	22	17
NVE10083	NVE10083	2	2	2	>NVE10083	1	2	2	2	1	2	1	0	2	1	1	0	2	2	2	1	2	2	2	1	0	0	1	0	1	2	1	0	2	1	1	0	2	2	2	1	2	2	2	1	0	0	1	0
NVE10086	NVE10086	2	2	2	>NVE10086	1	2	2	2	1	1	1	1	1	0	1	1	0	0	0	1	0	0	0	1	1	1	1	0	1	1	1	1	1	0	1	1	0	0	0	1	0	0	0	1	1	1	1	0
NVE10087	NVE10087	15	15	15	>NVE10087	1	15	15	15	11	12	11	9	8	7	11	5	6	8	6	2	7	4	5	3	12	9	11	10	11	12	11	9	8	7	11	5	6	8	6	2	7	4	5	3	12	9	11	10
NVE10088	NVE10088	9	9	9	>NVE10088	1	9	9	9	8	6	7	5	4	7	5	4	2	1	1	0	1	2	1	2	0	0	0	2	8	6	7	5	4	7	5	4	2	1	1	0	1	2	1	2	0	0	0	2
NVE10089	NVE10089	15	15	15	>NVE10089	1	15	15	15	12	11	9	7	10	11	13	5	8	9	9	4	12	12	13	6	13	13	12	6	12	11	9	7	10	11	13	5	8	9	9	4	12	12	13	6	13	13	12	6
NVE10092	NVE10092	3	3	3	>NVE10092	1	3	3	3	2	3	2	2	3	3	3	2	1	0	1	0	0	0	1	0	1	1	1	1	2	3	2	2	3	3	3	2	1	0	1	0	0	0	1	0	1	1	1	1
NVE10098	NVE10098	4	4	4	>NVE10098	1	4	4	4	0	0	0	0	0	0	0	0	2	2	2	2	1	0	1	2	0	0	0	0	0	0	0	0	0	0	0	0	2	2	2	2	1	0	1	2	0	0	0	0
NVE10099	NVE10099	7	7	7	>NVE10099	1	7	7	7	0	0	0	0	0	0	0	0	5	5	6	4	4	4	4	2	0	0	0	0	0	0	0	0	0	0	0	0	5	5	6	4	4	4	4	2	0	0	0	0
NVE10101	NVE10101	17	17	17	>NVE10101	1	17	17	17	11	10	10	16	10	10	11	15	9	9	9	10	8	8	9	9	9	8	8	11	11	10	10	16	10	10	11	15	9	9	9	10	8	8	9	9	9	8	8	11
NVE10120	NVE10120	4	4	4	>NVE10120	1	4	4	4	3	2	1	1	3	3	2	1	2	1	2	1	2	1	1	1	1	2	1	1	3	2	1	1	3	3	2	1	2	1	2	1	2	1	1	1	1	2	1	1
NVE10139;NVE21669	NVE10139	7;1	7;1	7;1	>NVE10139	2	7	7	7	2	3	3	1	2	2	1	1	5	5	5	5	5	5	5	4	3	3	4	2	2	3	3	1	2	2	1	1	5	5	5	5	5	5	5	4	3	3	4	2
NVE10140	NVE10140	9	9	8	>NVE10140	1	9	9	8	8	8	6	6	7	8	8	6	6	6	6	5	9	7	8	6	1	2	3	0	8	8	6	6	7	8	8	6	6	6	6	5	9	7	8	6	1	2	3	0
NVE10142	NVE10142	6	6	6	>NVE10142	1	6	6	6	5	4	4	4	5	5	5	5	0	0	0	0	4	3	4	2	0	0	0	0	5	4	4	4	5	5	5	5	0	0	0	0	4	3	4	2	0	0	0	0
NVE10143;NVE8685	NVE10143;NVE8685	4;2	4;2	4;2	>NVE10143;>NVE8685	2	4	4	4	1	2	2	1	0	1	2	0	1	0	2	2	0	1	0	1	0	0	0	0	1	2	2	1	0	1	2	0	1	0	2	2	0	1	0	1	0	0	0	0
NVE10144	NVE10144	41	4	4	>NVE10144	1	41	4	4	33	31	31	20	12	10	11	6	14	12	15	1	11	8	9	3	38	36	40	32	3	3	4	3	1	0	1	0	1	1	3	0	0	0	0	0	4	4	4	3
NVE10146	NVE10146	47	47	10	>NVE10146	1	47	47	10	37	35	34	22	14	12	12	7	16	14	17	1	14	10	11	3	41	41	43	36	37	35	34	22	14	12	12	7	16	14	17	1	14	10	11	3	41	41	43	36
NVE10147	NVE10147	8	8	8	>NVE10147	1	8	8	8	3	4	3	2	7	6	5	3	8	7	8	5	6	8	7	4	0	0	0	0	3	4	3	2	7	6	5	3	8	7	8	5	6	8	7	4	0	0	0	0
NVE10151	NVE10151	30	30	30	>NVE10151	1	30	30	30	30	27	28	20	29	28	29	19	23	22	24	17	22	22	22	15	21	23	22	19	30	27	28	20	29	28	29	19	23	22	24	17	22	22	22	15	21	23	22	19
NVE10152;NVE17777;NVE14710	NVE10152	6;1;1	6;1;1	6;1;1	>NVE10152	3	6	6	6	5	5	3	2	3	4	4	2	3	3	3	0	4	2	2	0	4	5	4	1	5	5	3	2	3	4	4	2	3	3	3	0	4	2	2	0	4	5	4	1
NVE10153	NVE10153	7	7	7	>NVE10153	1	7	7	7	2	2	2	1	0	0	1	0	2	1	2	0	0	0	0	0	6	7	4	4	2	2	2	1	0	0	1	0	2	1	2	0	0	0	0	0	6	7	4	4
NVE10154	NVE10154	4	4	4	>NVE10154	1	4	4	4	2	3	3	1	1	2	2	1	2	2	1	1	1	2	1	0	1	1	2	0	2	3	3	1	1	2	2	1	2	2	1	1	1	2	1	0	1	1	2	0
NVE1016	NVE1016	2	2	2	>NVE1016	1	2	2	2	2	2	1	1	0	1	1	0	0	1	1	1	1	0	1	0	2	2	1	1	2	2	1	1	0	1	1	0	0	1	1	1	1	0	1	0	2	2	1	1
NVE1017;NVE23369;NVE15289	NVE1017	42;10;6	42;10;6	42;10;6	>NVE1017	3	42	42	42	21	20	20	18	30	28	27	25	35	34	36	25	36	35	34	27	17	14	14	7	21	20	20	18	30	28	27	25	35	34	36	25	36	35	34	27	17	14	14	7
NVE10170;NVE15823;NVE11692	NVE10170	41;11;2	41;11;2	41;11;2	>NVE10170	3	41	41	41	20	23	21	17	34	32	29	26	22	23	20	11	22	18	20	10	1	1	0	0	20	23	21	17	34	32	29	26	22	23	20	11	22	18	20	10	1	1	0	0
NVE10171	NVE10171	4	4	3	>NVE10171	1	4	4	3	2	3	2	1	3	4	4	2	2	3	3	1	1	2	3	1	0	0	0	0	2	3	2	1	3	4	4	2	2	3	3	1	1	2	3	1	0	0	0	0
NVE10178	NVE10178	4	4	4	>NVE10178	1	4	4	4	4	4	3	1	4	3	4	1	3	3	3	1	3	2	3	1	4	4	4	2	4	4	3	1	4	3	4	1	3	3	3	1	3	2	3	1	4	4	4	2
NVE10180	NVE10180	6	6	6	>NVE10180	1	6	6	6	3	5	5	1	4	4	4	1	4	3	4	1	5	3	2	0	3	3	3	0	3	5	5	1	4	4	4	1	4	3	4	1	5	3	2	0	3	3	3	0
NVE10183	NVE10183	25	25	25	>NVE10183	1	25	25	25	21	18	17	19	17	18	18	16	17	15	16	16	17	17	18	15	17	18	15	14	21	18	17	19	17	18	18	16	17	15	16	16	17	17	18	15	17	18	15	14
NVE10186	NVE10186	2	2	2	>NVE10186	1	2	2	2	0	2	2	1	1	2	0	1	0	1	1	0	0	1	0	0	0	1	1	0	0	2	2	1	1	2	0	1	0	1	1	0	0	1	0	0	0	1	1	0
NVE10188	NVE10188	4	4	4	>NVE10188	1	4	4	4	0	0	0	0	0	0	0	0	4	4	4	1	4	4	4	1	0	0	0	0	0	0	0	0	0	0	0	0	4	4	4	1	4	4	4	1	0	0	0	0
NVE10189	NVE10189	15	15	15	>NVE10189	1	15	15	15	11	10	8	11	9	10	11	12	9	9	10	11	8	10	10	9	10	9	9	10	11	10	8	11	9	10	11	12	9	9	10	11	8	10	10	9	10	9	9	10
NVE19780;NVE10194	NVE19780;NVE10194	1;1	1;1	1;1	>NVE19780;>NVE10194	2	1	1	1	0	0	0	1	0	0	0	0	0	0	0	0	0	0	0	1	0	0	0	1	0	0	0	1	0	0	0	0	0	0	0	0	0	0	0	1	0	0	0	1
NVE10198	NVE10198	5	5	5	>NVE10198	1	5	5	5	4	4	3	3	4	3	3	3	2	3	3	2	3	4	4	1	2	3	3	1	4	4	3	3	4	3	3	3	2	3	3	2	3	4	4	1	2	3	3	1
NVE10199	NVE10199	9	9	9	>NVE10199	1	9	9	9	7	7	7	4	7	7	7	4	5	4	5	1	5	7	4	1	7	7	7	5	7	7	7	4	7	7	7	4	5	4	5	1	5	7	4	1	7	7	7	5
NVE10200	NVE10200	19	19	19	>NVE10200	1	19	19	19	14	14	13	4	13	14	12	8	10	9	11	4	10	12	11	3	6	10	9	4	14	14	13	4	13	14	12	8	10	9	11	4	10	12	11	3	6	10	9	4
NVE10201	NVE10201	6	6	6	>NVE10201	1	6	6	6	1	0	1	0	3	1	2	1	3	3	2	2	4	3	3	2	0	0	0	0	1	0	1	0	3	1	2	1	3	3	2	2	4	3	3	2	0	0	0	0
NVE10202	NVE10202	2	2	2	>NVE10202	1	2	2	2	1	1	1	2	1	2	1	2	0	2	1	1	1	2	2	0	1	1	1	0	1	1	1	2	1	2	1	2	0	2	1	1	1	2	2	0	1	1	1	0
NVE10203	NVE10203	11	11	11	>NVE10203	1	11	11	11	8	9	8	3	7	8	5	2	6	5	3	1	3	4	3	2	6	6	4	1	8	9	8	3	7	8	5	2	6	5	3	1	3	4	3	2	6	6	4	1
NVE10205	NVE10205	6	2	2	>NVE10205	1	6	2	2	4	4	5	3	5	6	5	3	3	3	3	2	4	3	3	1	5	3	4	2	1	2	1	1	1	2	2	1	0	0	0	0	1	1	1	0	2	1	1	1
NVE10206	NVE10206	3	3	3	>NVE10206	1	3	3	3	0	2	2	0	2	2	2	0	2	1	1	1	1	1	1	1	0	1	0	0	0	2	2	0	2	2	2	0	2	1	1	1	1	1	1	1	0	1	0	0
NVE10207	NVE10207	15	15	15	>NVE10207	1	15	15	15	1	0	0	0	0	0	0	0	14	14	15	8	12	13	12	7	1	0	0	1	1	0	0	0	0	0	0	0	14	14	15	8	12	13	12	7	1	0	0	1
NVE10209	NVE10209	9	9	9	>NVE10209	1	9	9	9	7	6	8	4	7	8	7	4	9	9	9	4	9	9	8	5	7	7	7	4	7	6	8	4	7	8	7	4	9	9	9	4	9	9	8	5	7	7	7	4
NVE10210	NVE10210	1	1	1	>NVE10210	1	1	1	1	1	1	1	1	1	1	1	0	1	1	1	0	1	1	1	1	0	1	0	0	1	1	1	1	1	1	1	0	1	1	1	0	1	1	1	1	0	1	0	0
NVE10214	NVE10214	11	11	11	>NVE10214	1	11	11	11	10	10	7	7	8	9	10	7	7	6	5	5	5	6	5	3	7	5	6	7	10	10	7	7	8	9	10	7	7	6	5	5	5	6	5	3	7	5	6	7
NVE10218	NVE10218	60	60	57	>NVE10218	1	60	60	57	35	34	30	28	50	51	50	38	32	31	32	25	31	34	33	26	49	50	48	39	35	34	30	28	50	51	50	38	32	31	32	25	31	34	33	26	49	50	48	39
NVE10220	NVE10220	17	17	17	>NVE10220	1	17	17	17	9	8	9	11	9	12	8	10	4	6	5	8	8	8	8	6	6	7	7	9	9	8	9	11	9	12	8	10	4	6	5	8	8	8	8	6	6	7	7	9
NVE10234	NVE10234	6	6	6	>NVE10234	1	6	6	6	3	1	2	2	1	1	2	0	2	2	1	2	3	4	4	2	1	0	0	0	3	1	2	2	1	1	2	0	2	2	1	2	3	4	4	2	1	0	0	0
NVE10937;NVE10238	NVE10937;NVE10238	2;2	2;2	2;2	>NVE10937;>NVE10238	2	2	2	2	0	0	0	0	0	2	2	0	1	1	0	0	0	1	0	0	1	0	0	0	0	0	0	0	0	2	2	0	1	1	0	0	0	1	0	0	1	0	0	0
NVE10241	NVE10241	7	7	7	>NVE10241	1	7	7	7	4	5	5	6	4	4	3	5	4	5	4	5	5	4	5	5	1	0	0	0	4	5	5	6	4	4	3	5	4	5	4	5	5	4	5	5	1	0	0	0
NVE10243	NVE10243	10	10	10	>NVE10243	1	10	10	10	8	9	10	5	9	9	9	5	8	7	8	5	8	8	8	4	8	6	7	5	8	9	10	5	9	9	9	5	8	7	8	5	8	8	8	4	8	6	7	5
NVE10244	NVE10244	33	33	33	>NVE10244	1	33	33	33	24	21	22	16	23	23	26	19	16	19	16	14	18	15	18	16	15	18	17	12	24	21	22	16	23	23	26	19	16	19	16	14	18	15	18	16	15	18	17	12
NVE10247	NVE10247	13	13	13	>NVE10247	1	13	13	13	7	11	9	2	10	7	7	5	8	10	7	6	8	7	9	4	4	3	3	1	7	11	9	2	10	7	7	5	8	10	7	6	8	7	9	4	4	3	3	1
NVE10250	NVE10250	2	2	2	>NVE10250	1	2	2	2	0	1	2	0	2	2	2	0	0	0	0	0	1	1	2	0	0	0	0	0	0	1	2	0	2	2	2	0	0	0	0	0	1	1	2	0	0	0	0	0
NVE10255	NVE10255	8	8	8	>NVE10255	1	8	8	8	5	5	5	3	7	6	8	3	4	4	4	3	4	3	4	2	1	3	3	1	5	5	5	3	7	6	8	3	4	4	4	3	4	3	4	2	1	3	3	1
NVE10258	NVE10258	8	8	8	>NVE10258	1	8	8	8	5	5	4	2	3	0	4	2	2	2	4	0	3	1	2	1	4	3	4	2	5	5	4	2	3	0	4	2	2	2	4	0	3	1	2	1	4	3	4	2
NVE10277	NVE10277	2	2	2	>NVE10277	1	2	2	2	1	1	1	2	1	1	1	2	1	2	2	1	1	1	1	1	0	1	0	0	1	1	1	2	1	1	1	2	1	2	2	1	1	1	1	1	0	1	0	0
NVE10278	NVE10278	37	37	37	>NVE10278	1	37	37	37	26	24	26	19	24	26	25	20	26	27	26	18	23	22	23	19	1	1	1	2	26	24	26	19	24	26	25	20	26	27	26	18	23	22	23	19	1	1	1	2
NVE22945;NVE10285	NVE22945;NVE10285	1;1	1;1	1;1	>NVE22945;>NVE10285	2	1	1	1	0	0	0	0	1	0	0	0	0	0	0	0	0	0	0	0	0	0	0	0	0	0	0	0	1	0	0	0	0	0	0	0	0	0	0	0	0	0	0	0
NVE10288;NVE22948;NVE10287	NVE10288;NVE22948	7;4;1	7;4;1	7;4;1	>NVE10288;>NVE22948	3	7	7	7	4	4	4	1	2	4	4	0	3	2	4	0	5	6	7	0	2	2	3	0	4	4	4	1	2	4	4	0	3	2	4	0	5	6	7	0	2	2	3	0
NVE10290;NVE22933	NVE10290	4;1	4;1	4;1	>NVE10290	2	4	4	4	1	2	2	1	2	2	1	0	1	3	1	0	1	1	1	0	4	3	3	1	1	2	2	1	2	2	1	0	1	3	1	0	1	1	1	0	4	3	3	1
NVE10291	NVE10291	3	3	3	>NVE10291	1	3	3	3	2	2	1	0	1	0	2	0	1	0	1	0	1	0	1	0	2	2	1	0	2	2	1	0	1	0	2	0	1	0	1	0	1	0	1	0	2	2	1	0
NVE10293;NVE10111;NVE25177;NVE10112	NVE10293	24;3;1;1	23;3;1;1	23;3;1;1	>NVE10293	4	24	23	23	8	8	8	2	5	7	8	4	3	4	4	3	9	12	13	4	1	1	1	1	7	7	7	2	4	6	7	4	2	4	4	3	8	11	12	3	1	1	1	1
NVE10296	NVE10296	3	3	3	>NVE10296	1	3	3	3	0	0	0	3	1	0	2	1	0	0	1	2	1	2	1	1	0	0	0	0	0	0	0	3	1	0	2	1	0	0	1	2	1	2	1	1	0	0	0	0
NVE103	NVE103	1	1	1	>NVE103	1	1	1	1	0	0	0	1	0	0	0	1	0	0	0	1	0	0	0	0	0	0	0	0	0	0	0	1	0	0	0	1	0	0	0	1	0	0	0	0	0	0	0	0
NVE1030	NVE1030	1	1	1	>NVE1030	1	1	1	1	1	1	1	0	1	0	1	0	0	1	1	0	1	0	0	0	1	1	1	0	1	1	1	0	1	0	1	0	0	1	1	0	1	0	0	0	1	1	1	0
NVE10309;NVE7278	NVE10309;NVE7278	1;1	1;1	1;1	>NVE10309;>NVE7278	2	1	1	1	1	1	1	0	1	1	0	0	0	0	0	0	0	1	0	0	0	0	0	0	1	1	1	0	1	1	0	0	0	0	0	0	0	1	0	0	0	0	0	0
NVE10311;NVE7280	NVE10311;NVE7280	2;1	2;1	2;1	>NVE10311;>NVE7280	2	2	2	2	2	1	0	1	2	1	1	2	0	0	1	1	1	0	0	0	0	0	0	0	2	1	0	1	2	1	1	2	0	0	1	1	1	0	0	0	0	0	0	0
NVE10312	NVE10312	2	2	2	>NVE10312	1	2	2	2	0	0	0	0	0	1	0	0	1	1	2	0	1	1	0	0	0	0	0	0	0	0	0	0	0	1	0	0	1	1	2	0	1	1	0	0	0	0	0	0
NVE10317	NVE10317	8	8	8	>NVE10317	1	8	8	8	8	8	7	5	7	7	8	6	5	7	7	4	5	5	6	4	7	6	7	4	8	8	7	5	7	7	8	6	5	7	7	4	5	5	6	4	7	6	7	4
NVE10320;NVE10318	NVE10320;NVE10318	1;1	1;1	1;1	>NVE10320;>NVE10318	2	1	1	1	0	0	0	1	0	0	0	0	1	0	0	0	0	0	0	0	1	1	1	1	0	0	0	1	0	0	0	0	1	0	0	0	0	0	0	0	1	1	1	1
NVE1032	NVE1032	9	9	3	>NVE1032	1	9	9	3	6	6	7	3	5	4	4	2	2	5	2	1	3	2	1	0	7	6	9	5	6	6	7	3	5	4	4	2	2	5	2	1	3	2	1	0	7	6	9	5
NVE10324;NVE20050	NVE10324;NVE20050	2;2	2;2	2;2	>NVE10324;>NVE20050	2	2	2	2	0	0	0	0	0	0	0	0	0	0	0	0	2	2	2	2	0	0	0	0	0	0	0	0	0	0	0	0	0	0	0	0	2	2	2	2	0	0	0	0
NVE10325	NVE10325	2	2	2	>NVE10325	1	2	2	2	1	1	0	0	2	1	1	0	2	1	1	0	2	1	1	0	0	0	0	0	1	1	0	0	2	1	1	0	2	1	1	0	2	1	1	0	0	0	0	0
NVE10327	NVE10327	2	2	2	>NVE10327	1	2	2	2	1	1	1	0	1	0	1	0	0	0	0	0	0	0	0	0	0	0	0	0	1	1	1	0	1	0	1	0	0	0	0	0	0	0	0	0	0	0	0	0
NVE10328	NVE10328	6	6	6	>NVE10328	1	6	6	6	5	5	4	2	3	4	3	1	3	3	3	0	3	3	3	1	5	5	5	2	5	5	4	2	3	4	3	1	3	3	3	0	3	3	3	1	5	5	5	2
NVE10330	NVE10330	6	6	6	>NVE10330	1	6	6	6	4	2	2	2	3	3	3	2	0	2	0	0	0	2	0	1	1	1	1	0	4	2	2	2	3	3	3	2	0	2	0	0	0	2	0	1	1	1	1	0
NVE10331	NVE10331	2	2	2	>NVE10331	1	2	2	2	1	0	1	1	1	0	0	1	0	0	0	0	0	0	0	0	1	1	1	0	1	0	1	1	1	0	0	1	0	0	0	0	0	0	0	0	1	1	1	0
NVE10332	NVE10332	9	9	9	>NVE10332	1	9	9	9	6	5	5	5	4	3	3	2	1	2	2	0	3	3	5	1	2	1	3	1	6	5	5	5	4	3	3	2	1	2	2	0	3	3	5	1	2	1	3	1
NVE1034;NVE3247	NVE1034;NVE3247	2;1	2;1	2;1	>NVE1034;>NVE3247	2	2	2	2	0	0	0	0	0	0	0	0	0	0	0	0	1	1	1	0	0	0	0	0	0	0	0	0	0	0	0	0	0	0	0	0	1	1	1	0	0	0	0	0
NVE10342;NVE4626	NVE10342;NVE4626	2;1	2;1	2;1	>NVE10342;>NVE4626	2	2	2	2	1	1	1	2	1	0	1	1	1	1	1	1	1	0	1	2	0	0	1	0	1	1	1	2	1	0	1	1	1	1	1	1	1	0	1	2	0	0	1	0
NVE10344	NVE10344	1	1	1	>NVE10344	1	1	1	1	0	0	0	0	0	0	0	0	0	0	0	0	1	1	1	0	0	0	0	0	0	0	0	0	0	0	0	0	0	0	0	0	1	1	1	0	0	0	0	0
NVE10348	NVE10348	4	4	4	>NVE10348	1	4	4	4	0	1	1	2	1	0	1	3	0	0	1	0	0	0	0	0	0	1	1	1	0	1	1	2	1	0	1	3	0	0	1	0	0	0	0	0	0	1	1	1
NVE10352	NVE10352	1	1	1	>NVE10352	1	1	1	1	0	1	1	0	0	0	0	1	0	0	0	0	1	1	0	1	0	0	0	0	0	1	1	0	0	0	0	1	0	0	0	0	1	1	0	1	0	0	0	0
NVE10356	NVE10356	5	5	5	>NVE10356	1	5	5	5	3	2	2	2	3	4	4	2	3	3	3	2	3	3	3	1	0	0	0	0	3	2	2	2	3	4	4	2	3	3	3	2	3	3	3	1	0	0	0	0
NVE10359	NVE10359	36	36	36	>NVE10359	1	36	36	36	20	20	16	22	0	1	1	4	1	0	1	0	1	2	1	1	1	2	3	1	20	20	16	22	0	1	1	4	1	0	1	0	1	2	1	1	1	2	3	1
NVE10361	NVE10361	5	5	5	>NVE10361	1	5	5	5	4	4	5	4	4	4	5	3	3	4	4	4	4	2	3	2	5	5	5	3	4	4	5	4	4	4	5	3	3	4	4	4	4	2	3	2	5	5	5	3
NVE10370	NVE10370	2	2	2	>NVE10370	1	2	2	2	0	0	1	0	0	1	0	0	0	0	1	0	1	0	0	0	0	0	0	1	0	0	1	0	0	1	0	0	0	0	1	0	1	0	0	0	0	0	0	1
NVE10371	NVE10371	2	2	2	>NVE10371	1	2	2	2	1	2	1	1	2	2	2	0	1	1	1	0	2	2	2	2	0	0	0	0	1	2	1	1	2	2	2	0	1	1	1	0	2	2	2	2	0	0	0	0
NVE10378	NVE10378	7	7	7	>NVE10378	1	7	7	7	5	5	5	5	3	4	5	4	5	5	4	3	4	2	5	3	6	5	6	5	5	5	5	5	3	4	5	4	5	5	4	3	4	2	5	3	6	5	6	5
NVE10392	NVE10392	2	2	2	>NVE10392	1	2	2	2	1	1	1	1	1	2	1	1	2	1	1	1	1	1	2	1	2	2	2	1	1	1	1	1	1	2	1	1	2	1	1	1	1	1	2	1	2	2	2	1
NVE10393;NVE10390;NVE10389	NVE10393	15;6;4	15;6;4	15;6;4	>NVE10393	3	15	15	15	9	10	9	8	10	12	10	9	6	7	8	3	5	8	8	2	1	1	1	1	9	10	9	8	10	12	10	9	6	7	8	3	5	8	8	2	1	1	1	1
NVE104	NVE104	1	1	1	>NVE104	1	1	1	1	0	0	0	0	0	0	0	1	0	1	1	1	0	0	1	1	0	0	0	0	0	0	0	0	0	0	0	1	0	1	1	1	0	0	1	1	0	0	0	0
NVE10402	NVE10402	1	1	1	>NVE10402	1	1	1	1	0	0	0	0	0	0	0	0	1	1	1	0	1	1	1	0	0	0	0	0	0	0	0	0	0	0	0	0	1	1	1	0	1	1	1	0	0	0	0	0
NVE10405	NVE10405	6	6	6	>NVE10405	1	6	6	6	4	3	3	2	5	4	4	4	3	2	3	2	3	2	3	2	0	0	0	0	4	3	3	2	5	4	4	4	3	2	3	2	3	2	3	2	0	0	0	0
NVE10407	NVE10407	2	2	2	>NVE10407	1	2	2	2	1	2	1	0	2	1	1	2	0	0	0	0	1	1	1	0	2	1	2	0	1	2	1	0	2	1	1	2	0	0	0	0	1	1	1	0	2	1	2	0
NVE10408	NVE10408	7	7	7	>NVE10408	1	7	7	7	4	4	4	6	4	3	4	5	3	3	3	2	4	2	3	1	0	0	1	0	4	4	4	6	4	3	4	5	3	3	3	2	4	2	3	1	0	0	1	0
NVE10414;NVE16917	NVE10414	21;6	21;6	21;6	>NVE10414	2	21	21	21	12	13	13	13	13	12	13	13	11	11	12	12	10	12	14	9	5	6	6	7	12	13	13	13	13	12	13	13	11	11	12	12	10	12	14	9	5	6	6	7
NVE10416	NVE10416	2	2	2	>NVE10416	1	2	2	2	1	1	1	0	1	1	1	1	0	0	0	0	0	0	0	0	0	0	0	0	1	1	1	0	1	1	1	1	0	0	0	0	0	0	0	0	0	0	0	0
NVE10419	NVE10419	10	10	10	>NVE10419	1	10	10	10	8	9	6	5	10	7	9	4	6	6	7	3	6	5	6	2	7	7	8	4	8	9	6	5	10	7	9	4	6	6	7	3	6	5	6	2	7	7	8	4
NVE10421	NVE10421	1	1	1	>NVE10421	1	1	1	1	0	1	1	0	0	1	1	0	1	0	1	0	1	0	0	0	0	0	0	0	0	1	1	0	0	1	1	0	1	0	1	0	1	0	0	0	0	0	0	0
NVE10422	NVE10422	43	43	43	>NVE10422	1	43	43	43	26	26	27	28	25	26	25	25	15	16	15	13	15	18	15	11	15	15	13	16	26	26	27	28	25	26	25	25	15	16	15	13	15	18	15	11	15	15	13	16
NVE10427	NVE10427	7	7	7	>NVE10427	1	7	7	7	2	2	1	0	3	3	3	2	4	4	3	2	5	6	5	2	3	1	2	0	2	2	1	0	3	3	3	2	4	4	3	2	5	6	5	2	3	1	2	0
NVE10437	NVE10437	3	3	3	>NVE10437	1	3	3	3	0	0	2	0	1	2	1	0	0	0	1	0	2	2	1	0	1	1	0	0	0	0	2	0	1	2	1	0	0	0	1	0	2	2	1	0	1	1	0	0
NVE10439	NVE10439	7	7	7	>NVE10439	1	7	7	7	3	3	4	4	3	3	5	4	3	2	3	3	5	4	5	3	1	2	1	2	3	3	4	4	3	3	5	4	3	2	3	3	5	4	5	3	1	2	1	2
NVE10441	NVE10441	15	15	15	>NVE10441	1	15	15	15	13	12	12	12	12	12	12	14	12	11	11	12	12	12	12	11	12	12	12	13	13	12	12	12	12	12	12	14	12	11	11	12	12	12	12	11	12	12	12	13
NVE10458;NVE11215	NVE10458	28;4	26;4	26;4	>NVE10458	2	28	26	26	25	24	24	15	23	24	25	12	15	18	16	4	13	13	14	3	7	8	8	4	24	23	22	14	22	23	23	11	13	17	15	4	12	12	12	2	7	8	7	3
NVE10461	NVE10461	3	3	3	>NVE10461	1	3	3	3	3	3	2	1	3	2	3	2	2	3	3	1	3	3	1	1	0	0	0	0	3	3	2	1	3	2	3	2	2	3	3	1	3	3	1	1	0	0	0	0
NVE10463	NVE10463	3	3	3	>NVE10463	1	3	3	3	2	2	2	1	3	2	2	1	2	2	1	1	0	1	1	1	1	1	2	1	2	2	2	1	3	2	2	1	2	2	1	1	0	1	1	1	1	1	2	1
NVE10472	NVE10472	7	6	6	>NVE10472	1	7	6	6	6	7	7	3	6	6	6	3	4	4	5	2	3	3	3	1	3	4	4	3	6	6	6	3	6	6	6	3	4	4	5	2	3	3	3	1	3	4	4	3
NVE10480	NVE10480	5	5	5	>NVE10480	1	5	5	5	0	0	1	0	2	0	1	0	4	3	3	1	4	5	4	2	0	0	0	0	0	0	1	0	2	0	1	0	4	3	3	1	4	5	4	2	0	0	0	0
NVE10484	NVE10484	1	1	1	>NVE10484	1	1	1	1	0	1	1	0	1	1	1	0	0	1	1	0	0	0	1	0	0	0	0	0	0	1	1	0	1	1	1	0	0	1	1	0	0	0	1	0	0	0	0	0
NVE10490	NVE10490	23	23	23	>NVE10490	1	23	23	23	19	20	19	16	19	20	20	17	19	18	19	14	20	20	20	13	17	15	18	9	19	20	19	16	19	20	20	17	19	18	19	14	20	20	20	13	17	15	18	9
NVE10500	NVE10500	2	2	2	>NVE10500	1	2	2	2	2	2	2	1	1	1	1	1	0	0	1	0	0	0	0	0	2	1	2	0	2	2	2	1	1	1	1	1	0	0	1	0	0	0	0	0	2	1	2	0
NVE10502	NVE10502	3	3	3	>NVE10502	1	3	3	3	0	0	1	0	1	1	0	0	0	0	0	0	1	3	2	0	0	0	0	0	0	0	1	0	1	1	0	0	0	0	0	0	1	3	2	0	0	0	0	0
NVE10508	NVE10508	3	3	3	>NVE10508	1	3	3	3	1	2	2	1	1	1	1	2	1	2	2	1	2	2	2	1	0	0	0	0	1	2	2	1	1	1	1	2	1	2	2	1	2	2	2	1	0	0	0	0
NVE10511	NVE10511	1	1	1	>NVE10511	1	1	1	1	1	0	0	0	1	1	1	0	0	0	0	0	0	0	0	0	0	0	0	0	1	0	0	0	1	1	1	0	0	0	0	0	0	0	0	0	0	0	0	0
NVE10512	NVE10512	23	23	23	>NVE10512	1	23	23	23	14	15	14	13	13	16	17	12	14	13	15	9	12	14	11	10	1	0	1	0	14	15	14	13	13	16	17	12	14	13	15	9	12	14	11	10	1	0	1	0
NVE10516	NVE10516	3	1	1	>NVE10516	1	3	1	1	1	1	1	0	1	1	1	0	2	3	2	2	3	2	2	2	1	0	1	0	0	0	0	0	0	0	0	0	1	1	1	1	1	1	1	1	0	0	0	0
NVE10525	NVE10525	4	4	4	>NVE10525	1	4	4	4	1	3	1	1	2	2	3	2	1	2	2	0	3	2	3	1	0	0	0	1	1	3	1	1	2	2	3	2	1	2	2	0	3	2	3	1	0	0	0	1
NVE10530;NVE22820	NVE10530	26;3	26;3	25;3	>NVE10530	2	26	26	25	18	16	17	10	17	14	15	10	7	7	5	3	5	4	7	6	0	0	1	1	18	16	17	10	17	14	15	10	7	7	5	3	5	4	7	6	0	0	1	1
NVE10533	NVE10533	2	1	1	>NVE10533	1	2	1	1	1	1	1	0	1	1	1	0	1	1	1	0	1	1	1	0	0	0	0	0	0	0	0	0	0	0	0	0	1	1	1	0	1	1	1	0	0	0	0	0
NVE10534	NVE10534	2	2	2	>NVE10534	1	2	2	2	1	1	1	0	1	1	1	0	1	1	1	0	2	2	1	0	1	1	1	0	1	1	1	0	1	1	1	0	1	1	1	0	2	2	1	0	1	1	1	0
NVE10536;NVE10537	NVE10536	5;1	5;1	5;1	>NVE10536	2	5	5	5	3	2	2	2	1	2	3	3	4	5	3	2	3	4	3	2	0	0	0	1	3	2	2	2	1	2	3	3	4	5	3	2	3	4	3	2	0	0	0	1
NVE10538	NVE10538	1	1	1	>NVE10538	1	1	1	1	0	0	0	0	0	0	0	0	1	1	1	0	1	0	1	0	0	0	0	0	0	0	0	0	0	0	0	0	1	1	1	0	1	0	1	0	0	0	0	0
NVE2166;NVE10545;NVE14331	NVE2166;NVE10545;NVE14331	1;1;1	1;1;1	1;1;1	>NVE2166;>NVE10545;>NVE14331	3	1	1	1	1	1	1	1	1	1	1	1	0	1	0	1	0	0	0	0	0	0	0	0	1	1	1	1	1	1	1	1	0	1	0	1	0	0	0	0	0	0	0	0
NVE10552	NVE10552	13	13	13	>NVE10552	1	13	13	13	8	7	10	3	9	10	11	3	11	11	10	4	9	9	8	2	2	4	3	1	8	7	10	3	9	10	11	3	11	11	10	4	9	9	8	2	2	4	3	1
NVE10553	NVE10553	23	23	23	>NVE10553	1	23	23	23	20	21	21	13	22	22	22	12	19	18	16	9	14	14	17	9	21	19	17	11	20	21	21	13	22	22	22	12	19	18	16	9	14	14	17	9	21	19	17	11
NVE10562	NVE10562	8	8	8	>NVE10562	1	8	8	8	4	4	3	3	5	5	5	6	5	5	5	3	6	6	6	3	1	1	1	1	4	4	3	3	5	5	5	6	5	5	5	3	6	6	6	3	1	1	1	1
NVE10565	NVE10565	22	22	22	>NVE10565	1	22	22	22	15	16	17	12	16	16	17	14	11	12	14	6	7	5	6	5	16	14	14	9	15	16	17	12	16	16	17	14	11	12	14	6	7	5	6	5	16	14	14	9
NVE10570	NVE10570	22	22	22	>NVE10570	1	22	22	22	20	21	20	15	19	19	18	15	19	16	20	11	16	16	18	7	10	8	11	15	20	21	20	15	19	19	18	15	19	16	20	11	16	16	18	7	10	8	11	15
NVE10573	NVE10573	8	8	8	>NVE10573	1	8	8	8	8	7	8	5	8	8	8	6	7	7	8	5	7	7	6	2	7	8	7	7	8	7	8	5	8	8	8	6	7	7	8	5	7	7	6	2	7	8	7	7
NVE10574;NVE19859	NVE10574	25;2	25;2	25;2	>NVE10574	2	25	25	25	17	16	20	14	13	14	14	11	10	10	7	4	11	7	7	3	15	16	20	15	17	16	20	14	13	14	14	11	10	10	7	4	11	7	7	3	15	16	20	15
NVE10583	NVE10583	12	12	12	>NVE10583	1	12	12	12	6	6	4	7	9	10	10	9	6	6	6	4	6	4	5	2	0	1	1	0	6	6	4	7	9	10	10	9	6	6	6	4	6	4	5	2	0	1	1	0
NVE10584	NVE10584	5	5	5	>NVE10584	1	5	5	5	4	3	3	2	5	4	4	2	4	4	2	1	3	4	2	1	0	0	0	1	4	3	3	2	5	4	4	2	4	4	2	1	3	4	2	1	0	0	0	1
NVE10585	NVE10585	15	7	7	>NVE10585	1	15	7	7	11	11	11	11	13	13	13	11	11	11	10	9	9	11	10	10	9	9	8	8	3	3	4	3	5	5	5	3	3	4	3	2	3	3	3	2	1	1	0	0
NVE10586	NVE10586	11	3	3	>NVE10586	1	11	3	3	9	8	10	7	10	9	9	6	8	7	8	4	8	8	9	4	9	9	7	7	2	2	2	1	2	2	2	0	2	2	3	0	2	3	3	0	2	2	1	1
NVE10594	NVE10594	12	4	4	>NVE10594	1	12	4	4	8	8	8	8	9	7	8	9	8	8	8	9	8	7	8	7	9	8	9	8	3	2	2	3	3	2	2	4	3	3	3	3	3	2	3	3	2	2	2	2
NVE10598	NVE10598	3	3	3	>NVE10598	1	3	3	3	2	2	2	2	1	1	0	0	0	0	0	0	0	0	0	0	0	0	0	0	2	2	2	2	1	1	0	0	0	0	0	0	0	0	0	0	0	0	0	0
NVE10599	NVE10599	2	2	2	>NVE10599	1	2	2	2	2	2	2	0	2	2	2	0	0	0	0	0	0	0	0	0	0	0	0	0	2	2	2	0	2	2	2	0	0	0	0	0	0	0	0	0	0	0	0	0
NVE106	NVE106	32	32	32	>NVE106	1	32	32	32	24	21	21	15	22	23	23	14	19	21	18	5	16	16	16	8	20	19	19	11	24	21	21	15	22	23	23	14	19	21	18	5	16	16	16	8	20	19	19	11
NVE10602	NVE10602	7	7	7	>NVE10602	1	7	7	7	7	7	7	4	7	7	7	4	6	7	7	4	6	7	6	3	7	7	7	6	7	7	7	4	7	7	7	4	6	7	7	4	6	7	6	3	7	7	7	6
NVE10603	NVE10603	1	1	1	>NVE10603	1	1	1	1	0	0	1	0	0	0	0	0	1	1	1	0	1	1	1	0	0	0	0	1	0	0	1	0	0	0	0	0	1	1	1	0	1	1	1	0	0	0	0	1
NVE10619;NVE6743	NVE10619	9;1	9;1	9;1	>NVE10619	2	9	9	9	5	5	3	4	4	3	4	5	3	3	2	2	5	2	4	3	0	0	0	1	5	5	3	4	4	3	4	5	3	3	2	2	5	2	4	3	0	0	0	1
NVE10620	NVE10620	4	4	4	>NVE10620	1	4	4	4	3	2	3	1	3	4	4	1	3	3	2	0	2	3	2	0	2	3	1	0	3	2	3	1	3	4	4	1	3	3	2	0	2	3	2	0	2	3	1	0
NVE10621	NVE10621	2	2	2	>NVE10621	1	2	2	2	1	0	0	0	0	0	0	1	0	0	0	0	0	0	0	0	0	0	0	0	1	0	0	0	0	0	0	1	0	0	0	0	0	0	0	0	0	0	0	0
NVE10633	NVE10633	1	1	1	>NVE10633	1	1	1	1	0	1	1	1	1	1	1	1	1	1	1	1	1	1	1	1	0	0	0	0	0	1	1	1	1	1	1	1	1	1	1	1	1	1	1	1	0	0	0	0
NVE10636	NVE10636	2	2	2	>NVE10636	1	2	2	2	1	1	2	1	1	1	1	1	1	1	1	1	1	1	1	1	1	1	1	1	1	1	2	1	1	1	1	1	1	1	1	1	1	1	1	1	1	1	1	1
NVE10638	NVE10638	1	1	1	>NVE10638	1	1	1	1	1	1	0	1	0	1	1	1	1	1	1	0	0	0	1	0	0	0	0	0	1	1	0	1	0	1	1	1	1	1	1	0	0	0	1	0	0	0	0	0
NVE10642	NVE10642	14	14	14	>NVE10642	1	14	14	14	11	11	11	9	11	12	13	8	8	9	8	4	6	10	7	3	9	9	9	7	11	11	11	9	11	12	13	8	8	9	8	4	6	10	7	3	9	9	9	7
NVE10643	NVE10643	5	5	5	>NVE10643	1	5	5	5	3	3	4	1	1	3	4	1	1	1	1	0	0	0	1	0	2	4	2	0	3	3	4	1	1	3	4	1	1	1	1	0	0	0	1	0	2	4	2	0
NVE10646	NVE10646	10	10	10	>NVE10646	1	10	10	10	7	6	5	2	8	6	8	5	8	7	6	4	6	6	7	4	3	2	1	0	7	6	5	2	8	6	8	5	8	7	6	4	6	6	7	4	3	2	1	0
NVE10649	NVE10649	14	14	14	>NVE10649	1	14	14	14	13	12	12	11	11	9	11	10	10	11	10	6	9	9	11	7	7	7	10	4	13	12	12	11	11	9	11	10	10	11	10	6	9	9	11	7	7	7	10	4
NVE10650	NVE10650	2	2	2	>NVE10650	1	2	2	2	1	1	0	1	0	1	1	1	1	1	1	1	1	1	1	1	1	1	0	0	1	1	0	1	0	1	1	1	1	1	1	1	1	1	1	1	1	1	0	0
NVE10653	NVE10653	5	5	5	>NVE10653	1	5	5	5	1	0	1	1	1	2	1	0	2	1	0	0	2	2	1	0	0	0	0	0	1	0	1	1	1	2	1	0	2	1	0	0	2	2	1	0	0	0	0	0
NVE10656	NVE10656	3	3	3	>NVE10656	1	3	3	3	0	1	0	1	1	1	1	1	2	1	1	2	1	2	1	2	0	0	0	0	0	1	0	1	1	1	1	1	2	1	1	2	1	2	1	2	0	0	0	0
NVE10665	NVE10665	12	8	8	>NVE10665	1	12	8	8	12	12	12	11	11	11	11	11	10	10	10	7	8	7	9	5	8	9	9	9	8	8	8	7	7	7	7	7	6	6	7	4	6	5	6	3	6	6	6	6
NVE10674;NVE10685;NVE10678;NVE12577;NVE10668;NVE7753;NVE14442;NVE12578;NVE4145;NVE21476;NVE17908	NVE10674;NVE10685;NVE10678;NVE12577	10;6;6;5;3;2;2;1;1;1;1	1;0;0;0;0;1;0;0;0;0;0	0;0;0;0;0;0;0;0;0;0;0	>NVE10674;>NVE10685;>NVE10678;>NVE12577	11	10	1	0	6	6	7	4	6	8	7	4	6	6	7	2	8	9	6	3	1	0	1	0	1	1	1	0	1	1	1	0	1	0	1	0	1	1	0	0	0	0	0	0
NVE10677	NVE10677	13	7	1	>NVE10677	1	13	7	1	5	7	5	5	7	6	6	5	7	6	8	3	5	6	5	4	2	1	2	0	3	5	3	2	5	4	4	2	4	3	5	2	3	3	2	2	1	1	1	0
NVE1068;NVE20221;NVE20222;NVE1067	NVE1068	19;4;3;2	7;0;0;2	3;0;0;1	>NVE1068	4	19	7	3	14	10	12	8	10	9	11	6	13	11	11	5	2	2	1	4	17	18	19	12	4	2	3	2	2	1	2	1	3	2	2	0	1	0	0	0	6	6	7	3
NVE10684	NVE10684	8	2	1	>NVE10684	1	8	2	1	3	4	3	3	3	4	4	3	4	5	5	2	5	6	5	3	0	0	0	0	1	1	0	0	1	0	1	0	1	1	1	1	0	1	1	1	0	0	0	0
NVE1069	NVE1069	14	3	3	>NVE1069	1	14	3	3	12	10	10	8	7	7	7	6	10	9	9	5	1	2	1	3	14	14	14	10	3	3	3	1	1	1	1	1	2	1	2	1	0	0	0	0	3	3	3	2
NVE10693;NVE11981	NVE10693	20;4	20;4	20;4	>NVE10693	2	20	20	20	16	14	15	9	13	14	16	10	10	10	13	4	10	14	15	6	2	1	2	3	16	14	15	9	13	14	16	10	10	10	13	4	10	14	15	6	2	1	2	3
NVE10697	NVE10697	4	4	4	>NVE10697	1	4	4	4	1	3	3	2	3	3	4	1	1	1	0	1	1	2	2	1	1	1	1	3	1	3	3	2	3	3	4	1	1	1	0	1	1	2	2	1	1	1	1	3
NVE10701	NVE10701	2	2	2	>NVE10701	1	2	2	2	0	0	0	0	2	2	2	1	2	2	2	0	2	2	2	0	0	0	0	0	0	0	0	0	2	2	2	1	2	2	2	0	2	2	2	0	0	0	0	0
NVE10708	NVE10708	3	3	3	>NVE10708	1	3	3	3	0	0	2	1	1	1	1	2	0	0	0	1	1	1	0	1	0	0	0	0	0	0	2	1	1	1	1	2	0	0	0	1	1	1	0	1	0	0	0	0
NVE10716	NVE10716	3	3	3	>NVE10716	1	3	3	3	1	1	1	1	1	2	2	0	0	0	1	0	0	0	0	0	1	2	1	0	1	1	1	1	1	2	2	0	0	0	1	0	0	0	0	0	1	2	1	0
NVE10717	NVE10717	6	6	6	>NVE10717	1	6	6	6	5	6	6	2	6	6	5	3	1	3	3	1	2	1	2	1	1	2	2	0	5	6	6	2	6	6	5	3	1	3	3	1	2	1	2	1	1	2	2	0
NVE10720	NVE10720	10	10	10	>NVE10720	1	10	10	10	6	5	6	5	5	6	7	5	4	3	5	2	4	5	4	1	1	3	4	1	6	5	6	5	5	6	7	5	4	3	5	2	4	5	4	1	1	3	4	1
NVE1073	NVE1073	5	5	5	>NVE1073	1	5	5	5	3	2	3	2	2	2	3	2	3	2	2	0	3	2	3	1	2	2	2	1	3	2	3	2	2	2	3	2	3	2	2	0	3	2	3	1	2	2	2	1
NVE10733	NVE10733	14	2	2	>NVE10733	1	14	2	2	8	7	8	6	10	9	8	7	9	11	12	7	8	6	7	6	2	1	1	4	1	1	1	0	1	0	0	0	1	1	1	0	1	1	1	1	0	0	0	0
NVE1074	NVE1074	8	8	8	>NVE1074	1	8	8	8	5	5	5	5	2	4	6	5	4	2	3	3	5	3	5	2	5	4	3	4	5	5	5	5	2	4	6	5	4	2	3	3	5	3	5	2	5	4	3	4
NVE10745	NVE10745	9	9	9	>NVE10745	1	9	9	9	7	6	1	3	6	5	5	2	3	1	2	0	5	8	7	1	4	3	3	2	7	6	1	3	6	5	5	2	3	1	2	0	5	8	7	1	4	3	3	2
NVE10748	NVE10748	1	1	1	>NVE10748	1	1	1	1	1	1	1	1	0	1	0	1	0	0	0	1	1	0	1	1	1	1	1	0	1	1	1	1	0	1	0	1	0	0	0	1	1	0	1	1	1	1	1	0
NVE10762	NVE10762	18	10	10	>NVE10762	1	18	10	10	12	11	12	12	9	11	10	11	14	13	15	10	11	8	10	9	9	10	8	6	7	7	8	8	5	7	6	7	8	7	9	6	7	6	7	6	7	6	6	4
NVE10763;NVE17044;NVE23617	NVE10763;NVE17044	13;8;2	13;8;2	13;8;2	>NVE10763;>NVE17044	3	13	13	13	9	11	10	4	10	12	10	5	11	10	10	3	4	5	5	0	6	8	7	2	9	11	10	4	10	12	10	5	11	10	10	3	4	5	5	0	6	8	7	2
NVE1077	NVE1077	2	2	2	>NVE1077	1	2	2	2	0	1	1	1	2	1	2	1	1	1	1	0	2	1	1	0	0	0	0	0	0	1	1	1	2	1	2	1	1	1	1	0	2	1	1	0	0	0	0	0
NVE10786	NVE10786	3	3	3	>NVE10786	1	3	3	3	2	1	2	2	1	2	2	0	0	0	0	1	0	0	0	0	1	1	1	0	2	1	2	2	1	2	2	0	0	0	0	1	0	0	0	0	1	1	1	0
NVE10787;NVE15095	NVE10787	23;4	23;4	23;4	>NVE10787	2	23	23	23	19	16	17	13	17	17	17	14	14	14	15	10	12	15	14	10	11	9	11	10	19	16	17	13	17	17	17	14	14	14	15	10	12	15	14	10	11	9	11	10
NVE1079	NVE1079	1	1	1	>NVE1079	1	1	1	1	0	0	0	0	1	1	1	0	0	0	0	0	0	0	0	0	0	0	0	0	0	0	0	0	1	1	1	0	0	0	0	0	0	0	0	0	0	0	0	0
NVE10790	NVE10790	7	7	7	>NVE10790	1	7	7	7	6	6	7	4	7	5	6	4	5	4	4	4	6	4	4	4	5	5	5	4	6	6	7	4	7	5	6	4	5	4	4	4	6	4	4	4	5	5	5	4
NVE10791	NVE10791	5	5	5	>NVE10791	1	5	5	5	3	3	3	4	4	4	3	4	3	4	2	1	4	3	4	1	4	2	3	2	3	3	3	4	4	4	3	4	3	4	2	1	4	3	4	1	4	2	3	2
NVE10793	NVE10793	2	2	2	>NVE10793	1	2	2	2	2	1	1	1	2	1	2	1	2	1	1	0	0	1	2	0	1	1	0	0	2	1	1	1	2	1	2	1	2	1	1	0	0	1	2	0	1	1	0	0
NVE108	NVE108	3	3	3	>NVE108	1	3	3	3	0	0	0	0	1	1	1	1	1	1	1	0	1	2	1	0	0	0	0	0	0	0	0	0	1	1	1	1	1	1	1	0	1	2	1	0	0	0	0	0
NVE10800	NVE10800	4	4	4	>NVE10800	1	4	4	4	1	0	1	0	0	0	0	0	2	2	2	2	2	3	2	2	0	0	0	0	1	0	1	0	0	0	0	0	2	2	2	2	2	3	2	2	0	0	0	0
NVE10801	NVE10801	2	2	2	>NVE10801	1	2	2	2	1	1	1	0	1	1	2	1	1	1	1	1	1	1	2	0	0	0	0	0	1	1	1	0	1	1	2	1	1	1	1	1	1	1	2	0	0	0	0	0
NVE10804	NVE10804	4	4	4	>NVE10804	1	4	4	4	3	2	3	3	4	1	2	2	2	2	1	1	2	2	2	2	3	3	3	4	3	2	3	3	4	1	2	2	2	2	1	1	2	2	2	2	3	3	3	4
NVE10808	NVE10808	3	3	3	>NVE10808	1	3	3	3	0	0	0	0	0	0	0	0	0	0	1	0	3	3	3	0	0	0	0	0	0	0	0	0	0	0	0	0	0	0	1	0	3	3	3	0	0	0	0	0
NVE10819	NVE10819	1	1	1	>NVE10819	1	1	1	1	1	1	1	1	1	1	1	1	1	1	1	1	1	0	1	1	1	1	1	1	1	1	1	1	1	1	1	1	1	1	1	1	1	0	1	1	1	1	1	1
NVE10820	NVE10820	1	1	1	>NVE10820	1	1	1	1	0	0	0	1	0	1	0	1	1	0	0	0	0	0	1	0	0	1	0	0	0	0	0	1	0	1	0	1	1	0	0	0	0	0	1	0	0	1	0	0
NVE10825	NVE10825	7	7	7	>NVE10825	1	7	7	7	2	2	2	0	3	2	4	1	4	5	5	2	6	4	4	1	0	0	0	0	2	2	2	0	3	2	4	1	4	5	5	2	6	4	4	1	0	0	0	0
NVE10827;NVE6103	NVE10827	25;1	25;1	25;1	>NVE10827	2	25	25	25	13	12	16	18	15	15	13	19	12	15	11	13	13	14	13	16	9	7	7	9	13	12	16	18	15	15	13	19	12	15	11	13	13	14	13	16	9	7	7	9
NVE10829	NVE10829	2	2	2	>NVE10829	1	2	2	2	1	1	1	1	0	1	1	1	1	1	1	0	1	1	1	0	1	1	0	2	1	1	1	1	0	1	1	1	1	1	1	0	1	1	1	0	1	1	0	2
NVE10832	NVE10832	2	2	2	>NVE10832	1	2	2	2	1	0	0	0	1	1	1	0	0	0	0	0	1	1	2	0	0	0	1	0	1	0	0	0	1	1	1	0	0	0	0	0	1	1	2	0	0	0	1	0
NVE10845	NVE10845	2	2	2	>NVE10845	1	2	2	2	1	1	1	1	1	2	1	1	1	1	1	1	1	1	1	0	1	1	1	0	1	1	1	1	1	2	1	1	1	1	1	1	1	1	1	0	1	1	1	0
NVE10849	NVE10849	6	6	6	>NVE10849	1	6	6	6	5	6	3	2	3	5	4	2	3	2	1	1	4	2	2	1	3	3	4	2	5	6	3	2	3	5	4	2	3	2	1	1	4	2	2	1	3	3	4	2
NVE1085	NVE1085	3	3	3	>NVE1085	1	3	3	3	0	0	0	0	2	1	1	1	2	3	2	1	2	2	1	1	0	0	0	0	0	0	0	0	2	1	1	1	2	3	2	1	2	2	1	1	0	0	0	0
NVE10852	NVE10852	5	5	5	>NVE10852	1	5	5	5	3	3	3	2	2	3	3	2	2	3	3	3	4	5	4	4	2	2	2	2	3	3	3	2	2	3	3	2	2	3	3	3	4	5	4	4	2	2	2	2
NVE10853	NVE10853	8	8	8	>NVE10853	1	8	8	8	5	5	4	6	6	6	7	6	7	7	7	5	6	7	6	5	0	0	0	0	5	5	4	6	6	6	7	6	7	7	7	5	6	7	6	5	0	0	0	0
NVE10854	NVE10854	2	2	2	>NVE10854	1	2	2	2	1	1	1	0	2	1	1	0	2	2	2	0	2	2	1	0	0	1	0	0	1	1	1	0	2	1	1	0	2	2	2	0	2	2	1	0	0	1	0	0
NVE10857	NVE10857	11	11	11	>NVE10857	1	11	11	11	8	8	6	5	8	9	7	3	4	6	6	6	6	8	5	6	8	8	6	6	8	8	6	5	8	9	7	3	4	6	6	6	6	8	5	6	8	8	6	6
NVE10862	NVE10862	6	6	6	>NVE10862	1	6	6	6	1	0	1	0	0	0	0	1	0	0	1	0	0	0	0	1	5	5	5	4	1	0	1	0	0	0	0	1	0	0	1	0	0	0	0	1	5	5	5	4
NVE10863	NVE10863	3	3	3	>NVE10863	1	3	3	3	1	1	1	2	1	1	2	1	1	1	1	0	1	1	1	2	1	2	1	0	1	1	1	2	1	1	2	1	1	1	1	0	1	1	1	2	1	2	1	0
NVE10865	NVE10865	17	17	17	>NVE10865	1	17	17	17	14	15	13	7	16	16	14	9	15	16	14	7	17	16	16	8	9	10	10	5	14	15	13	7	16	16	14	9	15	16	14	7	17	16	16	8	9	10	10	5
NVE10866	NVE10866	7	7	7	>NVE10866	1	7	7	7	5	5	5	4	5	4	5	4	1	1	1	1	3	2	2	1	1	2	1	1	5	5	5	4	5	4	5	4	1	1	1	1	3	2	2	1	1	2	1	1
NVE10867	NVE10867	16	16	16	>NVE10867	1	16	16	16	10	12	7	9	9	6	6	9	5	5	7	4	5	6	5	5	3	3	5	2	10	12	7	9	9	6	6	9	5	5	7	4	5	6	5	5	3	3	5	2
NVE10868	NVE10868	11	11	8	>NVE10868	1	11	11	8	7	8	8	5	9	9	8	6	10	9	9	5	10	10	8	6	5	4	4	2	7	8	8	5	9	9	8	6	10	9	9	5	10	10	8	6	5	4	4	2
NVE1087	NVE1087	4	4	4	>NVE1087	1	4	4	4	3	1	1	3	3	2	1	1	2	3	3	2	1	0	0	0	3	3	3	3	3	1	1	3	3	2	1	1	2	3	3	2	1	0	0	0	3	3	3	3
NVE10872	NVE10872	7	7	7	>NVE10872	1	7	7	7	4	4	4	7	4	4	4	6	5	4	6	5	4	6	5	4	4	4	3	4	4	4	4	7	4	4	4	6	5	4	6	5	4	6	5	4	4	4	3	4
NVE10876	NVE10876	7	7	7	>NVE10876	1	7	7	7	4	2	1	1	1	3	1	0	1	1	1	0	2	1	0	0	5	5	7	1	4	2	1	1	1	3	1	0	1	1	1	0	2	1	0	0	5	5	7	1
NVE10877	NVE10877	1	1	1	>NVE10877	1	1	1	1	0	0	0	0	0	0	0	0	0	0	0	0	0	0	0	0	0	0	1	0	0	0	0	0	0	0	0	0	0	0	0	0	0	0	0	0	0	0	1	0
NVE10879	NVE10879	4	4	4	>NVE10879	1	4	4	4	1	0	0	0	0	0	0	0	2	4	4	0	2	2	3	0	0	1	0	0	1	0	0	0	0	0	0	0	2	4	4	0	2	2	3	0	0	1	0	0
NVE1088;NVE25977	NVE1088	4;1	4;1	4;1	>NVE1088	2	4	4	4	2	4	2	2	2	3	2	2	2	3	2	1	2	2	3	1	1	2	1	1	2	4	2	2	2	3	2	2	2	3	2	1	2	2	3	1	1	2	1	1
NVE10880	NVE10880	1	1	1	>NVE10880	1	1	1	1	0	0	0	0	0	0	0	0	0	0	0	0	0	0	0	0	1	1	1	0	0	0	0	0	0	0	0	0	0	0	0	0	0	0	0	0	1	1	1	0
NVE10881	NVE10881	12	12	12	>NVE10881	1	12	12	12	7	8	8	5	8	8	9	6	7	9	8	3	8	8	7	3	5	6	5	5	7	8	8	5	8	8	9	6	7	9	8	3	8	8	7	3	5	6	5	5
NVE10882	NVE10882	19	19	19	>NVE10882	1	19	19	19	13	14	13	9	14	15	12	9	11	13	12	4	13	11	11	4	5	7	6	4	13	14	13	9	14	15	12	9	11	13	12	4	13	11	11	4	5	7	6	4
NVE10883	NVE10883	6	6	6	>NVE10883	1	6	6	6	2	3	2	0	2	3	2	1	1	2	3	0	3	4	3	1	3	2	2	0	2	3	2	0	2	3	2	1	1	2	3	0	3	4	3	1	3	2	2	0
NVE10888	NVE10888	8	8	8	>NVE10888	1	8	8	8	8	8	8	6	7	8	7	5	8	7	8	5	7	7	6	4	1	1	2	1	8	8	8	6	7	8	7	5	8	7	8	5	7	7	6	4	1	1	2	1
NVE10889	NVE10889	19	19	19	>NVE10889	1	19	19	19	6	8	6	5	9	9	8	5	12	16	12	6	15	14	15	7	1	0	2	0	6	8	6	5	9	9	8	5	12	16	12	6	15	14	15	7	1	0	2	0
NVE10890	NVE10890	9	9	9	>NVE10890	1	9	9	9	6	7	8	3	7	8	7	3	2	3	2	1	2	4	1	1	7	6	6	4	6	7	8	3	7	8	7	3	2	3	2	1	2	4	1	1	7	6	6	4
NVE10895	NVE10895	3	3	3	>NVE10895	1	3	3	3	1	1	1	3	2	2	1	1	2	1	2	1	3	3	3	1	0	0	0	0	1	1	1	3	2	2	1	1	2	1	2	1	3	3	3	1	0	0	0	0
NVE10896	NVE10896	10	10	10	>NVE10896	1	10	10	10	2	2	1	4	2	4	3	9	7	8	7	9	8	7	9	9	2	4	1	3	2	2	1	4	2	4	3	9	7	8	7	9	8	7	9	9	2	4	1	3
NVE10897	NVE10897	3	3	3	>NVE10897	1	3	3	3	0	0	0	2	0	0	0	2	2	1	1	3	1	1	2	2	0	0	0	0	0	0	0	2	0	0	0	2	2	1	1	3	1	1	2	2	0	0	0	0
NVE10898	NVE10898	8	8	8	>NVE10898	1	8	8	8	4	4	4	6	6	5	3	5	4	5	3	4	3	2	2	3	0	0	0	0	4	4	4	6	6	5	3	5	4	5	3	4	3	2	2	3	0	0	0	0
NVE10899	NVE10899	16	16	16	>NVE10899	1	16	16	16	6	8	7	13	8	10	7	12	9	9	9	13	7	5	5	9	0	0	0	1	6	8	7	13	8	10	7	12	9	9	9	13	7	5	5	9	0	0	0	1
NVE10902	NVE10902	11	11	11	>NVE10902	1	11	11	11	9	9	10	8	10	9	9	8	8	7	7	7	10	8	8	7	10	10	9	8	9	9	10	8	10	9	9	8	8	7	7	7	10	8	8	7	10	10	9	8
NVE10914;NVE10917	NVE10914;NVE10917	2;2	2;2	2;2	>NVE10914;>NVE10917	2	2	2	2	2	1	1	1	2	1	1	1	0	0	0	0	1	2	0	1	2	2	2	0	2	1	1	1	2	1	1	1	0	0	0	0	1	2	0	1	2	2	2	0
NVE10923	NVE10923	3	3	3	>NVE10923	1	3	3	3	1	1	1	0	1	1	0	0	1	1	1	0	0	0	0	0	2	2	1	1	1	1	1	0	1	1	0	0	1	1	1	0	0	0	0	0	2	2	1	1
NVE10927	NVE10927	5	5	5	>NVE10927	1	5	5	5	3	3	3	1	3	4	4	2	2	3	1	1	2	2	4	2	1	2	3	0	3	3	3	1	3	4	4	2	2	3	1	1	2	2	4	2	1	2	3	0
NVE10930	NVE10930	42	42	35	>NVE10930	1	42	42	35	34	34	33	29	36	33	33	31	32	30	30	21	31	29	28	20	22	20	25	30	34	34	33	29	36	33	33	31	32	30	30	21	31	29	28	20	22	20	25	30
NVE10931	NVE10931	18	18	18	>NVE10931	1	18	18	18	13	12	16	13	15	16	14	11	10	9	10	9	11	11	10	10	11	8	9	9	13	12	16	13	15	16	14	11	10	9	10	9	11	11	10	10	11	8	9	9
NVE10932	NVE10932	17	17	17	>NVE10932	1	17	17	17	10	9	9	9	10	6	9	8	9	5	7	2	12	10	10	11	1	3	1	2	10	9	9	9	10	6	9	8	9	5	7	2	12	10	10	11	1	3	1	2
NVE10941	NVE10941	11	11	11	>NVE10941	1	11	11	11	9	10	9	8	8	8	7	7	9	9	9	6	7	7	7	3	6	7	7	5	9	10	9	8	8	8	7	7	9	9	9	6	7	7	7	3	6	7	7	5
NVE10942	NVE10942	4	4	4	>NVE10942	1	4	4	4	1	0	1	2	2	1	0	2	3	3	2	3	3	2	2	3	0	0	0	0	1	0	1	2	2	1	0	2	3	3	2	3	3	2	2	3	0	0	0	0
NVE10944	NVE10944	3	3	3	>NVE10944	1	3	3	3	2	1	0	1	3	2	2	1	2	2	2	1	2	0	2	0	0	0	0	0	2	1	0	1	3	2	2	1	2	2	2	1	2	0	2	0	0	0	0	0
NVE10945	NVE10945	1	1	1	>NVE10945	1	1	1	1	1	1	1	0	1	1	1	0	1	0	1	0	1	1	1	0	0	0	0	0	1	1	1	0	1	1	1	0	1	0	1	0	1	1	1	0	0	0	0	0
NVE10946;NVE682	NVE10946;NVE682	5;5	5;5	5;5	>NVE10946;>NVE682	2	5	5	5	0	1	2	3	1	2	1	1	1	2	1	1	0	1	0	0	1	2	2	4	0	1	2	3	1	2	1	1	1	2	1	1	0	1	0	0	1	2	2	4
NVE10948	NVE10948	1	1	1	>NVE10948	1	1	1	1	0	0	1	1	0	1	1	0	1	1	1	1	1	1	1	1	0	0	0	0	0	0	1	1	0	1	1	0	1	1	1	1	1	1	1	1	0	0	0	0
NVE10949	NVE10949	2	2	2	>NVE10949	1	2	2	2	1	1	1	2	1	0	1	0	0	0	0	0	0	0	0	0	0	0	0	0	1	1	1	2	1	0	1	0	0	0	0	0	0	0	0	0	0	0	0	0
NVE10950	NVE10950	5	5	5	>NVE10950	1	5	5	5	3	3	4	4	3	3	3	3	3	0	1	1	1	0	1	1	0	0	0	0	3	3	4	4	3	3	3	3	3	0	1	1	1	0	1	1	0	0	0	0
NVE10953;NVE6612	NVE10953;NVE6612	1;1	1;1	1;1	>NVE10953;>NVE6612	2	1	1	1	1	1	1	0	1	1	1	0	1	1	1	0	1	1	1	0	1	1	1	0	1	1	1	0	1	1	1	0	1	1	1	0	1	1	1	0	1	1	1	0
NVE10958	NVE10958	8	6	6	>NVE10958	1	8	6	6	2	1	2	0	0	0	0	0	8	7	7	4	8	6	8	4	2	3	3	2	2	1	2	0	0	0	0	0	6	5	5	2	6	4	6	2	2	2	2	2
NVE1096	NVE1096	3	3	3	>NVE1096	1	3	3	3	1	1	1	2	1	1	1	1	2	2	1	2	1	2	2	2	1	1	1	0	1	1	1	2	1	1	1	1	2	2	1	2	1	2	2	2	1	1	1	0
NVE10962	NVE10962	18	18	18	>NVE10962	1	18	18	18	8	12	7	9	5	7	7	3	5	5	4	1	18	16	14	8	2	0	1	0	8	12	7	9	5	7	7	3	5	5	4	1	18	16	14	8	2	0	1	0
NVE10963	NVE10963	2	2	2	>NVE10963	1	2	2	2	0	1	0	0	1	0	1	0	1	1	1	1	1	0	1	0	1	1	0	1	0	1	0	0	1	0	1	0	1	1	1	1	1	0	1	0	1	1	0	1
NVE10966	NVE10966	4	4	3	>NVE10966	1	4	4	3	1	1	2	0	0	2	1	0	0	0	0	1	0	0	0	1	3	2	2	0	1	1	2	0	0	2	1	0	0	0	0	1	0	0	0	1	3	2	2	0
NVE10968	NVE10968	21	21	21	>NVE10968	1	21	21	21	19	16	17	14	19	19	18	12	18	19	17	13	16	16	16	10	19	19	18	12	19	16	17	14	19	19	18	12	18	19	17	13	16	16	16	10	19	19	18	12
NVE1097	NVE1097	3	3	3	>NVE1097	1	3	3	3	2	1	2	0	1	2	3	0	3	2	3	0	2	1	1	0	1	1	2	1	2	1	2	0	1	2	3	0	3	2	3	0	2	1	1	0	1	1	2	1
NVE10970	NVE10970	17	17	17	>NVE10970	1	17	17	17	13	8	10	7	8	8	8	10	6	3	4	1	16	16	13	10	5	7	8	8	13	8	10	7	8	8	8	10	6	3	4	1	16	16	13	10	5	7	8	8
NVE10972;NVE10955	NVE10972	7;2	7;2	7;2	>NVE10972	2	7	7	7	6	6	5	3	5	6	5	4	6	7	5	4	6	7	6	1	4	3	4	1	6	6	5	3	5	6	5	4	6	7	5	4	6	7	6	1	4	3	4	1
NVE10973	NVE10973	1	1	1	>NVE10973	1	1	1	1	0	0	1	0	1	1	1	0	0	0	0	0	0	0	0	0	0	0	0	0	0	0	1	0	1	1	1	0	0	0	0	0	0	0	0	0	0	0	0	0
NVE10976	NVE10976	2	2	2	>NVE10976	1	2	2	2	2	2	2	1	2	2	2	1	2	2	2	1	2	2	2	1	1	1	1	0	2	2	2	1	2	2	2	1	2	2	2	1	2	2	2	1	1	1	1	0
NVE10979	NVE10979	2	2	2	>NVE10979	1	2	2	2	0	1	0	0	0	0	0	1	1	0	0	0	1	0	1	2	0	0	0	0	0	1	0	0	0	0	0	1	1	0	0	0	1	0	1	2	0	0	0	0
NVE10980	NVE10980	3	3	3	>NVE10980	1	3	3	3	2	2	1	2	2	2	2	2	3	3	3	0	2	2	2	0	2	1	1	1	2	2	1	2	2	2	2	2	3	3	3	0	2	2	2	0	2	1	1	1
NVE10984	NVE10984	3	3	3	>NVE10984	1	3	3	3	2	1	1	0	1	1	2	1	1	1	1	0	1	2	2	0	0	1	0	0	2	1	1	0	1	1	2	1	1	1	1	0	1	2	2	0	0	1	0	0
NVE10987	NVE10987	24	24	24	>NVE10987	1	24	24	24	21	19	20	14	19	21	21	12	19	18	18	9	18	21	16	7	13	11	11	11	21	19	20	14	19	21	21	12	19	18	18	9	18	21	16	7	13	11	11	11
NVE110	NVE110	6	6	6	>NVE110	1	6	6	6	4	3	4	2	5	3	4	2	5	4	5	2	3	3	2	2	4	3	3	3	4	3	4	2	5	3	4	2	5	4	5	2	3	3	2	2	4	3	3	3
NVE11002	NVE11002	2	2	2	>NVE11002	1	2	2	2	1	2	2	1	1	1	1	0	1	1	1	0	1	1	1	1	0	0	0	0	1	2	2	1	1	1	1	0	1	1	1	0	1	1	1	1	0	0	0	0
NVE11004	NVE11004	3	3	3	>NVE11004	1	3	3	3	1	1	1	1	2	1	2	0	1	1	1	0	1	1	1	0	0	0	0	1	1	1	1	1	2	1	2	0	1	1	1	0	1	1	1	0	0	0	0	1
NVE11007	NVE11007	46	46	29	>NVE11007	1	46	46	29	27	17	21	20	29	25	24	28	32	31	31	27	33	32	32	24	4	3	4	2	27	17	21	20	29	25	24	28	32	31	31	27	33	32	32	24	4	3	4	2
NVE11022	NVE11022	5	5	4	>NVE11022	1	5	5	4	3	5	3	1	2	2	2	0	2	3	2	1	1	1	1	1	2	3	2	0	3	5	3	1	2	2	2	0	2	3	2	1	1	1	1	1	2	3	2	0
NVE11039	NVE11039	1	1	1	>NVE11039	1	1	1	1	0	0	0	0	0	1	0	0	0	1	1	0	1	1	1	0	0	0	0	0	0	0	0	0	0	1	0	0	0	1	1	0	1	1	1	0	0	0	0	0
NVE11041	NVE11041	13	13	13	>NVE11041	1	13	13	13	3	7	6	5	10	11	12	7	5	4	6	4	4	4	4	3	1	0	1	0	3	7	6	5	10	11	12	7	5	4	6	4	4	4	4	3	1	0	1	0
NVE11060	NVE11060	2	2	2	>NVE11060	1	2	2	2	1	1	1	2	2	1	1	2	0	1	1	0	1	1	0	0	0	0	0	0	1	1	1	2	2	1	1	2	0	1	1	0	1	1	0	0	0	0	0	0
NVE11061;NVE12460	NVE11061	4;1	4;1	4;1	>NVE11061	2	4	4	4	3	3	4	1	2	3	1	1	2	4	1	2	3	3	2	1	1	0	0	0	3	3	4	1	2	3	1	1	2	4	1	2	3	3	2	1	1	0	0	0
NVE11064	NVE11064	3	3	3	>NVE11064	1	3	3	3	2	3	2	0	1	2	3	0	0	0	2	0	0	0	0	0	2	2	1	0	2	3	2	0	1	2	3	0	0	0	2	0	0	0	0	0	2	2	1	0
NVE11069	NVE11069	2	2	2	>NVE11069	1	2	2	2	2	1	1	0	0	1	2	1	1	2	1	0	1	0	1	0	0	0	1	0	2	1	1	0	0	1	2	1	1	2	1	0	1	0	1	0	0	0	1	0
NVE11070	NVE11070	6	6	6	>NVE11070	1	6	6	6	5	5	4	2	4	5	5	2	4	5	5	2	4	4	4	3	3	0	1	0	5	5	4	2	4	5	5	2	4	5	5	2	4	4	4	3	3	0	1	0
NVE11071	NVE11071	3	3	3	>NVE11071	1	3	3	3	0	0	0	0	1	1	2	0	2	0	2	0	3	2	3	0	1	0	0	0	0	0	0	0	1	1	2	0	2	0	2	0	3	2	3	0	1	0	0	0
NVE11075	NVE11075	6	6	6	>NVE11075	1	6	6	6	2	3	3	3	2	2	3	5	3	3	3	3	3	1	2	2	0	1	0	0	2	3	3	3	2	2	3	5	3	3	3	3	3	1	2	2	0	1	0	0
NVE11076	NVE11076	6	6	6	>NVE11076	1	6	6	6	5	3	2	3	4	5	4	3	0	1	1	0	3	1	2	1	0	0	0	1	5	3	2	3	4	5	4	3	0	1	1	0	3	1	2	1	0	0	0	1
NVE1108	NVE1108	10	10	10	>NVE1108	1	10	10	10	5	8	7	1	5	6	3	0	3	2	2	1	3	2	2	1	1	1	0	0	5	8	7	1	5	6	3	0	3	2	2	1	3	2	2	1	1	1	0	0
NVE11080	NVE11080	32	32	26	>NVE11080	1	32	32	26	29	26	30	16	24	26	28	17	16	16	14	14	8	10	9	6	24	22	22	15	29	26	30	16	24	26	28	17	16	16	14	14	8	10	9	6	24	22	22	15
NVE11085	NVE11085	6	6	6	>NVE11085	1	6	6	6	2	3	4	1	3	2	3	1	2	3	3	1	3	4	4	3	1	2	3	0	2	3	4	1	3	2	3	1	2	3	3	1	3	4	4	3	1	2	3	0
NVE12604;NVE11088	NVE12604;NVE11088	7;7	7;7	7;7	>NVE12604;>NVE11088	2	7	7	7	6	6	7	6	6	7	7	5	6	7	7	6	7	6	7	6	7	7	7	6	6	6	7	6	6	7	7	5	6	7	7	6	7	6	7	6	7	7	7	6
NVE1109	NVE1109	3	3	3	>NVE1109	1	3	3	3	2	2	2	1	2	2	1	0	0	1	0	0	0	1	0	0	0	0	0	0	2	2	2	1	2	2	1	0	0	1	0	0	0	1	0	0	0	0	0	0
NVE11094	NVE11094	1	1	1	>NVE11094	1	1	1	1	1	1	1	1	1	1	1	1	1	1	1	1	1	1	1	1	0	1	0	0	1	1	1	1	1	1	1	1	1	1	1	1	1	1	1	1	0	1	0	0
NVE1111	NVE1111	6	6	6	>NVE1111	1	6	6	6	5	4	5	5	5	5	5	4	4	5	5	4	3	3	4	4	3	2	1	0	5	4	5	5	5	5	5	4	4	5	5	4	3	3	4	4	3	2	1	0
NVE11113	NVE11113	13	13	13	>NVE11113	1	13	13	13	10	9	8	5	6	7	8	5	10	10	10	3	10	11	11	3	0	0	0	1	10	9	8	5	6	7	8	5	10	10	10	3	10	11	11	3	0	0	0	1
NVE11116	NVE11116	6	6	6	>NVE11116	1	6	6	6	3	2	3	1	4	4	3	1	2	2	2	1	3	4	4	1	1	1	1	0	3	2	3	1	4	4	3	1	2	2	2	1	3	4	4	1	1	1	1	0
NVE11117	NVE11117	39	39	39	>NVE11117	1	39	39	39	31	31	30	29	33	30	31	30	28	30	27	20	26	32	29	18	22	28	26	21	31	31	30	29	33	30	31	30	28	30	27	20	26	32	29	18	22	28	26	21
NVE11119	NVE11119	5	5	5	>NVE11119	1	5	5	5	1	1	1	0	0	2	2	0	0	1	0	0	0	0	0	1	0	0	0	0	1	1	1	0	0	2	2	0	0	1	0	0	0	0	0	1	0	0	0	0
NVE11120	NVE11120	22	22	22	>NVE11120	1	22	22	22	15	15	15	13	15	15	15	16	14	14	15	13	13	13	14	9	2	0	1	0	15	15	15	13	15	15	15	16	14	14	15	13	13	13	14	9	2	0	1	0
NVE11121	NVE11121	25	25	8	>NVE11121	1	25	25	8	18	20	19	14	19	19	19	15	15	15	16	10	16	16	19	10	12	13	12	11	18	20	19	14	19	19	19	15	15	15	16	10	16	16	19	10	12	13	12	11
NVE11123	NVE11123	2	2	2	>NVE11123	1	2	2	2	0	0	0	0	0	1	1	0	2	0	2	0	1	2	1	0	0	0	0	0	0	0	0	0	0	1	1	0	2	0	2	0	1	2	1	0	0	0	0	0
NVE11129;NVE663;NVE11137;NVE5581;NVE23379;NVE2041;NVE580;NVE1961;NVE13647;NVE1960;NVE16270	NVE11129;NVE663;NVE11137;NVE5581	4;2;2;2;1;1;1;1;1;1;1	4;2;2;2;1;1;1;1;1;1;1	1;0;0;0;0;0;1;1;0;0;0	>NVE11129;>NVE663;>NVE11137;>NVE5581	11	4	4	1	1	2	1	0	2	3	3	0	2	3	2	1	2	3	3	1	1	1	1	0	1	2	1	0	2	3	3	0	2	3	2	1	2	3	3	1	1	1	1	0
NVE5815;NVE14675;NVE11135	NVE5815;NVE14675;NVE11135	3;3;3	1;1;1	1;1;1	>NVE5815;>NVE14675;>NVE11135	3	3	1	1	0	1	0	0	0	1	1	0	0	1	0	0	2	2	2	0	0	0	0	0	0	0	0	0	0	0	0	0	0	0	0	0	1	1	1	0	0	0	0	0
NVE1114	NVE1114	3	3	3	>NVE1114	1	3	3	3	2	2	2	3	3	2	1	2	2	2	1	1	1	0	1	1	2	3	2	3	2	2	2	3	3	2	1	2	2	2	1	1	1	0	1	1	2	3	2	3
NVE11147;NVE19892	NVE11147	22;7	22;7	22;7	>NVE11147	2	22	22	22	17	13	14	11	14	16	18	9	17	13	13	8	13	13	15	7	13	12	13	11	17	13	14	11	14	16	18	9	17	13	13	8	13	13	15	7	13	12	13	11
NVE11148	NVE11148	1	1	1	>NVE11148	1	1	1	1	1	1	1	0	1	1	1	0	1	1	1	1	1	1	1	1	1	1	1	0	1	1	1	0	1	1	1	0	1	1	1	1	1	1	1	1	1	1	1	0
NVE11150;NVE13675	NVE11150;NVE13675	2;2	2;2	2;2	>NVE11150;>NVE13675	2	2	2	2	1	0	0	1	1	0	0	1	1	0	0	0	1	0	1	0	1	1	1	0	1	0	0	1	1	0	0	1	1	0	0	0	1	0	1	0	1	1	1	0
NVE11152;NVE18402;NVE18403	NVE11152	22;7;2	22;7;2	22;7;2	>NVE11152	3	22	22	22	20	19	17	13	16	18	16	10	14	16	12	6	14	12	13	8	6	8	9	6	20	19	17	13	16	18	16	10	14	16	12	6	14	12	13	8	6	8	9	6
NVE11153	NVE11153	4	4	4	>NVE11153	1	4	4	4	4	4	4	4	3	4	4	4	2	2	2	1	3	2	3	1	2	1	2	1	4	4	4	4	3	4	4	4	2	2	2	1	3	2	3	1	2	1	2	1
NVE11155	NVE11155	2	2	2	>NVE11155	1	2	2	2	0	0	0	0	1	1	0	0	1	1	0	0	1	2	1	0	1	1	1	0	0	0	0	0	1	1	0	0	1	1	0	0	1	2	1	0	1	1	1	0
NVE11156	NVE11156	9	9	9	>NVE11156	1	9	9	9	5	5	4	0	7	4	7	1	7	6	9	0	5	5	8	0	6	8	6	2	5	5	4	0	7	4	7	1	7	6	9	0	5	5	8	0	6	8	6	2
NVE11157;NVE11399	NVE11157	4;1	4;1	4;1	>NVE11157	2	4	4	4	1	1	2	3	1	2	2	3	0	0	1	0	0	0	0	0	0	0	0	1	1	1	2	3	1	2	2	3	0	0	1	0	0	0	0	0	0	0	0	1
NVE11159	NVE11159	17	17	17	>NVE11159	1	17	17	17	15	14	15	10	14	13	14	10	14	16	14	9	15	15	13	7	14	15	15	8	15	14	15	10	14	13	14	10	14	16	14	9	15	15	13	7	14	15	15	8
NVE11166	NVE11166	7	7	7	>NVE11166	1	7	7	7	6	6	6	6	6	6	6	5	6	6	6	7	4	6	5	4	5	5	6	6	6	6	6	6	6	6	6	5	6	6	6	7	4	6	5	4	5	5	6	6
NVE11172;NVE21908	NVE11172;NVE21908	1;1	1;1	1;1	>NVE11172;>NVE21908	2	1	1	1	1	1	0	0	1	1	0	0	1	1	1	0	1	1	0	1	0	0	0	0	1	1	0	0	1	1	0	0	1	1	1	0	1	1	0	1	0	0	0	0
NVE20010;NVE24306;NVE11178	NVE20010;NVE24306;NVE11178	4;4;4	4;4;4	4;4;4	>NVE20010;>NVE24306;>NVE11178	3	4	4	4	4	3	2	2	4	4	4	2	3	3	3	1	2	2	3	1	0	0	1	0	4	3	2	2	4	4	4	2	3	3	3	1	2	2	3	1	0	0	1	0
NVE11184	NVE11184	34	34	34	>NVE11184	1	34	34	34	27	19	23	22	26	25	26	22	20	19	22	22	18	18	20	17	15	17	16	17	27	19	23	22	26	25	26	22	20	19	22	22	18	18	20	17	15	17	16	17
NVE11187	NVE11187	5	5	5	>NVE11187	1	5	5	5	1	3	1	2	1	1	1	2	0	0	0	0	1	2	1	1	0	0	1	0	1	3	1	2	1	1	1	2	0	0	0	0	1	2	1	1	0	0	1	0
NVE11190	NVE11190	17	17	17	>NVE11190	1	17	17	17	9	8	9	9	13	10	9	13	8	9	7	9	9	7	10	6	1	0	2	0	9	8	9	9	13	10	9	13	8	9	7	9	9	7	10	6	1	0	2	0
NVE11191	NVE11191	2	2	2	>NVE11191	1	2	2	2	0	1	0	1	0	0	0	0	1	1	0	0	0	0	0	1	0	0	0	0	0	1	0	1	0	0	0	0	1	1	0	0	0	0	0	1	0	0	0	0
NVE11196;NVE21697	NVE11196	4;1	4;1	4;1	>NVE11196	2	4	4	4	2	2	2	1	2	2	2	0	1	0	1	0	0	2	1	0	2	2	2	0	2	2	2	1	2	2	2	0	1	0	1	0	0	2	1	0	2	2	2	0
NVE112	NVE112	8	8	8	>NVE112	1	8	8	8	5	4	6	3	6	5	5	3	4	4	4	0	3	3	5	0	6	4	5	1	5	4	6	3	6	5	5	3	4	4	4	0	3	3	5	0	6	4	5	1
NVE11200	NVE11200	4	4	4	>NVE11200	1	4	4	4	3	3	3	2	3	3	3	2	4	3	3	1	3	4	3	1	2	1	2	1	3	3	3	2	3	3	3	2	4	3	3	1	3	4	3	1	2	1	2	1
NVE11204;NVE11095	NVE11204	9;1	9;1	9;1	>NVE11204	2	9	9	9	5	3	4	3	8	7	4	2	9	9	8	3	6	6	7	3	2	1	2	1	5	3	4	3	8	7	4	2	9	9	8	3	6	6	7	3	2	1	2	1
NVE11206	NVE11206	2	2	2	>NVE11206	1	2	2	2	1	0	1	1	1	1	1	2	0	0	0	0	0	0	0	0	0	0	0	0	1	0	1	1	1	1	1	2	0	0	0	0	0	0	0	0	0	0	0	0
NVE11208	NVE11208	20	20	11	>NVE11208	1	20	20	11	17	18	18	10	16	17	14	10	16	17	16	10	16	14	17	9	15	18	18	9	17	18	18	10	16	17	14	10	16	17	16	10	16	14	17	9	15	18	18	9
NVE11212;NVE5056	NVE11212;NVE5056	2;2	2;2	2;2	>NVE11212;>NVE5056	2	2	2	2	2	2	2	1	2	2	2	1	0	1	1	0	1	1	1	0	0	0	0	0	2	2	2	1	2	2	2	1	0	1	1	0	1	1	1	0	0	0	0	0
NVE11219	NVE11219	20	20	20	>NVE11219	1	20	20	20	18	16	17	14	15	17	17	11	13	12	12	7	15	13	11	4	12	15	16	13	18	16	17	14	15	17	17	11	13	12	12	7	15	13	11	4	12	15	16	13
NVE11221	NVE11221	17	17	17	>NVE11221	1	17	17	17	12	11	10	5	9	10	9	6	12	10	8	6	11	11	10	6	8	7	7	6	12	11	10	5	9	10	9	6	12	10	8	6	11	11	10	6	8	7	7	6
NVE11223	NVE11223	3	3	3	>NVE11223	1	3	3	3	2	2	1	1	2	1	1	0	1	2	1	0	1	0	0	0	1	1	0	0	2	2	1	1	2	1	1	0	1	2	1	0	1	0	0	0	1	1	0	0
NVE11224	NVE11224	3	3	3	>NVE11224	1	3	3	3	1	1	0	0	1	1	1	0	1	1	1	0	3	3	1	0	0	1	1	0	1	1	0	0	1	1	1	0	1	1	1	0	3	3	1	0	0	1	1	0
NVE11230	NVE11230	13	13	13	>NVE11230	1	13	13	13	9	9	9	12	9	9	10	10	9	8	7	5	7	7	8	8	9	9	9	8	9	9	9	12	9	9	10	10	9	8	7	5	7	7	8	8	9	9	9	8
NVE11231	NVE11231	10	10	10	>NVE11231	1	10	10	10	1	1	2	2	5	5	7	2	6	5	5	2	6	3	5	2	1	0	0	0	1	1	2	2	5	5	7	2	6	5	5	2	6	3	5	2	1	0	0	0
NVE11233	NVE11233	3	3	3	>NVE11233	1	3	3	3	1	1	1	2	0	1	0	2	1	0	0	1	0	1	0	0	1	0	1	2	1	1	1	2	0	1	0	2	1	0	0	1	0	1	0	0	1	0	1	2
NVE11234	NVE11234	1	1	1	>NVE11234	1	1	1	1	0	0	0	1	0	0	0	0	0	0	0	0	0	0	0	0	0	0	0	0	0	0	0	1	0	0	0	0	0	0	0	0	0	0	0	0	0	0	0	0
NVE11242	NVE11242	2	2	2	>NVE11242	1	2	2	2	1	0	1	0	0	0	0	0	1	0	0	1	0	0	0	0	0	0	0	0	1	0	1	0	0	0	0	0	1	0	0	1	0	0	0	0	0	0	0	0
NVE11243	NVE11243	6	6	6	>NVE11243	1	6	6	6	2	1	3	3	2	2	1	3	3	4	3	2	3	2	4	3	1	1	1	1	2	1	3	3	2	2	1	3	3	4	3	2	3	2	4	3	1	1	1	1
NVE11245	NVE11245	1	1	1	>NVE11245	1	1	1	1	0	0	1	0	1	0	1	0	1	0	0	0	1	0	0	0	0	0	0	0	0	0	1	0	1	0	1	0	1	0	0	0	1	0	0	0	0	0	0	0
NVE11249	NVE11249	1	1	1	>NVE11249	1	1	1	1	1	1	1	0	1	1	0	0	0	0	1	0	1	1	1	0	0	0	0	0	1	1	1	0	1	1	0	0	0	0	1	0	1	1	1	0	0	0	0	0
NVE11257;NVE23641	NVE11257	49;3	49;3	49;3	>NVE11257	2	49	49	49	38	39	34	30	36	35	37	30	37	37	38	28	31	31	32	27	34	32	32	29	38	39	34	30	36	35	37	30	37	37	38	28	31	31	32	27	34	32	32	29
NVE11258	NVE11258	3	3	3	>NVE11258	1	3	3	3	1	2	2	1	2	2	2	2	1	1	0	0	1	1	1	0	0	0	0	0	1	2	2	1	2	2	2	2	1	1	0	0	1	1	1	0	0	0	0	0
NVE11260	NVE11260	1	1	1	>NVE11260	1	1	1	1	1	0	1	0	0	0	0	0	0	0	0	0	0	0	0	0	0	0	0	0	1	0	1	0	0	0	0	0	0	0	0	0	0	0	0	0	0	0	0	0
NVE11263	NVE11263	6	6	6	>NVE11263	1	6	6	6	2	1	2	1	3	2	4	1	2	3	2	0	1	4	4	0	0	0	1	0	2	1	2	1	3	2	4	1	2	3	2	0	1	4	4	0	0	0	1	0
NVE11266	NVE11266	5	5	5	>NVE11266	1	5	5	5	3	4	5	1	3	5	4	4	2	3	1	2	2	1	3	2	1	1	1	1	3	4	5	1	3	5	4	4	2	3	1	2	2	1	3	2	1	1	1	1
NVE11271	NVE11271	10	10	10	>NVE11271	1	10	10	10	10	10	10	9	9	10	10	8	9	10	8	8	9	9	9	7	9	10	8	7	10	10	10	9	9	10	10	8	9	10	8	8	9	9	9	7	9	10	8	7
NVE11277	NVE11277	4	4	4	>NVE11277	1	4	4	4	2	1	2	1	3	2	3	1	2	1	2	0	1	1	1	0	0	0	0	0	2	1	2	1	3	2	3	1	2	1	2	0	1	1	1	0	0	0	0	0
NVE11279	NVE11279	11	11	11	>NVE11279	1	11	11	11	7	7	7	8	6	7	7	8	9	7	9	8	7	8	7	5	7	6	7	5	7	7	7	8	6	7	7	8	9	7	9	8	7	8	7	5	7	6	7	5
NVE11281	NVE11281	2	2	2	>NVE11281	1	2	2	2	1	1	1	1	1	1	1	2	1	1	1	1	1	1	1	0	0	0	0	0	1	1	1	1	1	1	1	2	1	1	1	1	1	1	1	0	0	0	0	0
NVE11282	NVE11282	14	14	14	>NVE11282	1	14	14	14	6	6	6	4	12	11	12	7	8	8	7	5	7	5	8	4	0	0	0	0	6	6	6	4	12	11	12	7	8	8	7	5	7	5	8	4	0	0	0	0
NVE11284;NVE13822	NVE11284	21;6	20;6	19;5	>NVE11284	2	21	20	19	5	9	8	7	7	9	6	5	6	1	5	2	14	15	16	10	0	2	0	1	4	8	7	7	6	8	5	5	5	1	5	2	13	14	15	9	0	2	0	1
NVE11285;NVE5177;NVE5178	NVE11285	9;3;1	9;3;1	8;3;1	>NVE11285	3	9	9	8	7	6	5	3	5	3	5	1	3	3	3	1	8	8	9	2	1	0	0	0	7	6	5	3	5	3	5	1	3	3	3	1	8	8	9	2	1	0	0	0
NVE11295	NVE11295	4	4	4	>NVE11295	1	4	4	4	1	1	2	1	0	1	1	0	0	1	1	0	1	1	0	0	0	0	0	0	1	1	2	1	0	1	1	0	0	1	1	0	1	1	0	0	0	0	0	0
NVE11297;NVE3230	NVE11297	17;4	17;4	16;4	>NVE11297	2	17	17	16	12	15	14	6	15	16	13	7	14	16	14	7	15	14	14	7	8	9	9	4	12	15	14	6	15	16	13	7	14	16	14	7	15	14	14	7	8	9	9	4
NVE11303	NVE11303	2	2	2	>NVE11303	1	2	2	2	0	0	0	0	0	0	0	0	0	0	0	0	0	0	0	0	2	0	1	0	0	0	0	0	0	0	0	0	0	0	0	0	0	0	0	0	2	0	1	0
NVE11306	NVE11306	22	22	22	>NVE11306	1	22	22	22	17	18	15	13	14	18	16	13	14	15	12	13	13	11	12	12	18	16	18	12	17	18	15	13	14	18	16	13	14	15	12	13	13	11	12	12	18	16	18	12
NVE11314	NVE11314	1	1	1	>NVE11314	1	1	1	1	1	0	1	0	0	0	0	0	0	0	0	0	0	0	0	0	0	0	0	0	1	0	1	0	0	0	0	0	0	0	0	0	0	0	0	0	0	0	0	0
NVE11322	NVE11322	46	46	46	>NVE11322	1	46	46	46	32	31	33	25	30	31	31	25	27	22	20	19	25	26	26	16	29	31	30	20	32	31	33	25	30	31	31	25	27	22	20	19	25	26	26	16	29	31	30	20
NVE11328	NVE11328	9	9	9	>NVE11328	1	9	9	9	3	4	3	4	4	6	7	4	5	4	4	3	5	5	4	3	4	2	3	1	3	4	3	4	4	6	7	4	5	4	4	3	5	5	4	3	4	2	3	1
NVE11333	NVE11333	8	8	8	>NVE11333	1	8	8	8	4	5	5	5	5	6	6	4	1	2	2	2	1	1	1	2	0	0	0	1	4	5	5	5	5	6	6	4	1	2	2	2	1	1	1	2	0	0	0	1
NVE11335	NVE11335	3	3	3	>NVE11335	1	3	3	3	2	3	2	2	2	1	3	2	2	3	1	1	2	2	2	0	2	2	1	0	2	3	2	2	2	1	3	2	2	3	1	1	2	2	2	0	2	2	1	0
NVE11337	NVE11337	1	1	1	>NVE11337	1	1	1	1	1	1	1	0	1	1	1	0	1	1	1	0	1	1	1	0	1	1	1	0	1	1	1	0	1	1	1	0	1	1	1	0	1	1	1	0	1	1	1	0
NVE11338;NVE11935	NVE11338	29;3	29;3	29;3	>NVE11338	2	29	29	29	22	24	24	19	22	22	20	20	21	21	20	14	18	19	17	13	20	20	21	19	22	24	24	19	22	22	20	20	21	21	20	14	18	19	17	13	20	20	21	19
NVE11339	NVE11339	14	14	14	>NVE11339	1	14	14	14	10	7	4	3	11	8	11	3	11	13	10	5	9	13	10	3	8	3	2	1	10	7	4	3	11	8	11	3	11	13	10	5	9	13	10	3	8	3	2	1
NVE11344	NVE11344	60	60	58	>NVE11344	1	60	60	58	43	46	42	40	47	51	47	46	44	47	43	38	42	36	40	34	23	23	27	25	43	46	42	40	47	51	47	46	44	47	43	38	42	36	40	34	23	23	27	25
NVE11346	NVE11346	2	2	2	>NVE11346	1	2	2	2	1	1	1	0	1	1	1	0	1	1	1	0	1	1	1	0	0	2	2	1	1	1	1	0	1	1	1	0	1	1	1	0	1	1	1	0	0	2	2	1
NVE11349	NVE11349	1	1	1	>NVE11349	1	1	1	1	1	1	0	0	1	1	1	0	1	1	1	0	1	1	1	0	0	0	0	0	1	1	0	0	1	1	1	0	1	1	1	0	1	1	1	0	0	0	0	0
NVE1135;NVE752	NVE1135	15;1	15;1	15;1	>NVE1135	2	15	15	15	10	10	13	7	9	9	9	5	8	7	7	4	7	7	9	2	6	4	5	5	10	10	13	7	9	9	9	5	8	7	7	4	7	7	9	2	6	4	5	5
NVE11350	NVE11350	10	10	10	>NVE11350	1	10	10	10	5	8	5	2	6	6	7	4	4	7	6	3	2	4	5	1	0	0	0	0	5	8	5	2	6	6	7	4	4	7	6	3	2	4	5	1	0	0	0	0
NVE11351	NVE11351	17	17	17	>NVE11351	1	17	17	17	12	14	12	8	12	15	13	9	13	12	10	4	13	9	11	4	0	0	0	0	12	14	12	8	12	15	13	9	13	12	10	4	13	9	11	4	0	0	0	0
NVE11357	NVE11357	4	4	4	>NVE11357	1	4	4	4	4	4	4	2	4	4	4	2	4	4	4	3	4	3	4	3	4	4	4	2	4	4	4	2	4	4	4	2	4	4	4	3	4	3	4	3	4	4	4	2
NVE11360	NVE11360	11	11	11	>NVE11360	1	11	11	11	1	1	0	1	2	3	2	2	4	7	8	1	3	5	7	3	0	0	0	0	1	1	0	1	2	3	2	2	4	7	8	1	3	5	7	3	0	0	0	0
NVE11362	NVE11362	28	28	28	>NVE11362	1	28	28	28	4	6	5	4	15	15	18	10	22	22	20	13	19	19	18	11	3	5	5	1	4	6	5	4	15	15	18	10	22	22	20	13	19	19	18	11	3	5	5	1
NVE11364	NVE11364	10	10	10	>NVE11364	1	10	10	10	6	8	6	2	8	9	9	5	9	9	9	7	9	9	9	7	5	5	6	1	6	8	6	2	8	9	9	5	9	9	9	7	9	9	9	7	5	5	6	1
NVE11365	NVE11365	1	1	1	>NVE11365	1	1	1	1	1	1	1	1	1	1	1	1	0	1	1	1	0	1	0	1	0	0	1	0	1	1	1	1	1	1	1	1	0	1	1	1	0	1	0	1	0	0	1	0
NVE11367	NVE11367	5	5	5	>NVE11367	1	5	5	5	3	1	4	2	2	3	2	2	3	1	2	0	4	5	3	0	1	1	2	0	3	1	4	2	2	3	2	2	3	1	2	0	4	5	3	0	1	1	2	0
NVE11371	NVE11371	10	10	10	>NVE11371	1	10	10	10	6	6	6	5	5	7	7	5	5	5	4	2	4	6	5	2	6	6	6	2	6	6	6	5	5	7	7	5	5	5	4	2	4	6	5	2	6	6	6	2
NVE11373	NVE11373	3	3	3	>NVE11373	1	3	3	3	2	2	2	0	1	1	2	0	1	1	2	0	0	0	1	0	1	1	1	0	2	2	2	0	1	1	2	0	1	1	2	0	0	0	1	0	1	1	1	0
NVE11380	NVE11380	5	5	5	>NVE11380	1	5	5	5	3	4	4	3	3	4	2	2	2	0	1	1	2	2	2	1	2	2	2	1	3	4	4	3	3	4	2	2	2	0	1	1	2	2	2	1	2	2	2	1
NVE11383;NVE11379	NVE11383	3;1	3;1	3;1	>NVE11383	2	3	3	3	2	1	3	1	2	2	1	1	1	1	0	1	1	1	1	0	1	1	1	0	2	1	3	1	2	2	1	1	1	1	0	1	1	1	1	0	1	1	1	0
NVE11386	NVE11386	3	3	3	>NVE11386	1	3	3	3	2	2	3	2	3	3	3	2	2	3	3	2	2	2	3	2	0	0	0	0	2	2	3	2	3	3	3	2	2	3	3	2	2	2	3	2	0	0	0	0
NVE11387	NVE11387	13	13	13	>NVE11387	1	13	13	13	11	11	11	9	10	8	11	7	7	8	8	7	9	9	7	5	8	10	10	9	11	11	11	9	10	8	11	7	7	8	8	7	9	9	7	5	8	10	10	9
NVE11388	NVE11388	5	5	5	>NVE11388	1	5	5	5	2	1	1	3	0	2	1	3	2	0	0	2	2	0	1	2	1	2	2	0	2	1	1	3	0	2	1	3	2	0	0	2	2	0	1	2	1	2	2	0
NVE11390	NVE11390	15	15	15	>NVE11390	1	15	15	15	9	11	10	9	8	10	11	10	4	4	2	5	5	3	6	4	0	1	2	4	9	11	10	9	8	10	11	10	4	4	2	5	5	3	6	4	0	1	2	4
NVE114	NVE114	2	2	2	>NVE114	1	2	2	2	2	2	2	1	2	2	2	1	1	2	2	1	1	1	1	0	2	2	2	2	2	2	2	1	2	2	2	1	1	2	2	1	1	1	1	0	2	2	2	2
NVE1140	NVE1140	6	6	6	>NVE1140	1	6	6	6	3	3	4	5	3	2	2	2	2	2	2	3	2	1	2	2	5	2	5	2	3	3	4	5	3	2	2	2	2	2	2	3	2	1	2	2	5	2	5	2
NVE11402	NVE11402	2	2	2	>NVE11402	1	2	2	2	1	1	1	0	1	1	1	0	1	1	2	0	2	2	1	0	1	1	1	0	1	1	1	0	1	1	1	0	1	1	2	0	2	2	1	0	1	1	1	0
NVE11407	NVE11407	11	11	11	>NVE11407	1	11	11	11	0	0	2	1	7	3	4	4	7	8	8	7	9	9	10	8	0	0	0	2	0	0	2	1	7	3	4	4	7	8	8	7	9	9	10	8	0	0	0	2
NVE1141	NVE1141	1	1	1	>NVE1141	1	1	1	1	1	1	0	0	0	0	1	0	0	1	0	0	0	1	0	0	1	1	0	0	1	1	0	0	0	0	1	0	0	1	0	0	0	1	0	0	1	1	0	0
NVE11411	NVE11411	23	23	23	>NVE11411	1	23	23	23	15	16	12	15	14	15	15	14	13	15	15	12	16	13	13	12	16	15	14	13	15	16	12	15	14	15	15	14	13	15	15	12	16	13	13	12	16	15	14	13
NVE11412	NVE11412	2	2	2	>NVE11412	1	2	2	2	1	2	2	0	2	2	2	0	0	0	0	0	0	0	0	0	0	0	0	0	1	2	2	0	2	2	2	0	0	0	0	0	0	0	0	0	0	0	0	0
NVE11413	NVE11413	3	3	3	>NVE11413	1	3	3	3	2	1	1	0	1	2	1	1	1	0	1	0	1	1	1	0	1	0	0	0	2	1	1	0	1	2	1	1	1	0	1	0	1	1	1	0	1	0	0	0
NVE11414	NVE11414	37	37	37	>NVE11414	1	37	37	37	7	8	7	8	20	20	17	22	12	11	10	9	7	5	6	4	16	16	17	7	7	8	7	8	20	20	17	22	12	11	10	9	7	5	6	4	16	16	17	7
NVE11415	NVE11415	7	7	7	>NVE11415	1	7	7	7	1	0	0	0	1	3	1	2	7	6	6	3	6	6	7	3	0	1	0	0	1	0	0	0	1	3	1	2	7	6	6	3	6	6	7	3	0	1	0	0
NVE11416;NVE25813	NVE11416	11;1	11;1	11;1	>NVE11416	2	11	11	11	5	5	5	4	9	6	7	6	7	8	3	3	4	5	6	3	1	2	3	3	5	5	5	4	9	6	7	6	7	8	3	3	4	5	6	3	1	2	3	3
NVE11419	NVE11419	4	4	4	>NVE11419	1	4	4	4	1	2	1	1	0	0	0	0	1	0	0	1	0	0	0	0	2	2	2	2	1	2	1	1	0	0	0	0	1	0	0	1	0	0	0	0	2	2	2	2
NVE11428	NVE11428	2	2	2	>NVE11428	1	2	2	2	0	0	0	2	0	0	0	0	0	0	0	0	0	0	0	0	0	0	0	0	0	0	0	2	0	0	0	0	0	0	0	0	0	0	0	0	0	0	0	0
NVE1143	NVE1143	1	1	1	>NVE1143	1	1	1	1	0	1	0	0	0	0	0	0	1	0	0	0	0	1	0	0	0	0	0	0	0	1	0	0	0	0	0	0	1	0	0	0	0	1	0	0	0	0	0	0
NVE11430	NVE11430	9	8	8	>NVE11430	1	9	8	8	0	0	0	0	1	2	2	5	4	4	4	6	5	6	5	5	0	1	0	1	0	0	0	0	1	2	2	4	4	4	4	5	5	6	5	4	0	1	0	0
NVE11431	NVE11431	12	12	12	>NVE11431	1	12	12	12	7	8	8	9	8	8	8	10	9	10	10	10	10	10	10	11	0	0	0	0	7	8	8	9	8	8	8	10	9	10	10	10	10	10	10	11	0	0	0	0
NVE1144	NVE1144	13	13	13	>NVE1144	1	13	13	13	12	12	12	4	12	12	12	6	9	9	9	2	4	3	6	1	11	11	11	3	12	12	12	4	12	12	12	6	9	9	9	2	4	3	6	1	11	11	11	3
NVE11440	NVE11440	10	10	10	>NVE11440	1	10	10	10	5	5	4	2	7	8	6	2	5	2	3	2	3	5	7	3	4	3	2	1	5	5	4	2	7	8	6	2	5	2	3	2	3	5	7	3	4	3	2	1
NVE11447	NVE11447	29	29	29	>NVE11447	1	29	29	29	25	24	25	19	21	24	23	19	21	20	17	18	21	17	19	16	20	22	24	19	25	24	25	19	21	24	23	19	21	20	17	18	21	17	19	16	20	22	24	19
NVE11449	NVE11449	2	2	2	>NVE11449	1	2	2	2	1	1	0	0	1	1	1	0	1	1	1	0	2	2	1	0	0	0	0	0	1	1	0	0	1	1	1	0	1	1	1	0	2	2	1	0	0	0	0	0
NVE11450	NVE11450	3	3	3	>NVE11450	1	3	3	3	2	2	2	2	2	2	2	2	0	1	1	1	1	1	0	0	0	0	0	1	2	2	2	2	2	2	2	2	0	1	1	1	1	1	0	0	0	0	0	1
NVE11452	NVE11452	27	27	27	>NVE11452	1	27	27	27	23	24	22	18	16	21	19	13	17	20	20	11	12	10	12	7	20	21	20	15	23	24	22	18	16	21	19	13	17	20	20	11	12	10	12	7	20	21	20	15
NVE11453	NVE11453	15	15	15	>NVE11453	1	15	15	15	12	11	9	8	9	7	8	7	10	10	11	5	11	9	9	5	12	10	10	7	12	11	9	8	9	7	8	7	10	10	11	5	11	9	9	5	12	10	10	7
NVE11455	NVE11455	4	4	4	>NVE11455	1	4	4	4	3	3	3	3	2	0	0	0	0	0	0	0	0	0	0	0	0	1	0	0	3	3	3	3	2	0	0	0	0	0	0	0	0	0	0	0	0	1	0	0
NVE11458	NVE11458	17	17	17	>NVE11458	1	17	17	17	13	11	13	10	11	13	12	8	9	9	8	7	10	11	10	6	9	10	10	5	13	11	13	10	11	13	12	8	9	9	8	7	10	11	10	6	9	10	10	5
NVE11462	NVE11462	12	12	5	>NVE11462	1	12	12	5	6	5	4	0	9	8	6	3	9	10	8	3	10	6	9	2	0	0	1	0	6	5	4	0	9	8	6	3	9	10	8	3	10	6	9	2	0	0	1	0
NVE11463	NVE11463	5	5	5	>NVE11463	1	5	5	5	4	3	4	1	4	4	4	2	3	3	3	2	3	3	4	2	2	1	2	1	4	3	4	1	4	4	4	2	3	3	3	2	3	3	4	2	2	1	2	1
NVE11465	NVE11465	24	24	24	>NVE11465	1	24	24	24	14	14	17	16	16	15	16	13	15	18	17	11	16	15	17	14	10	7	12	8	14	14	17	16	16	15	16	13	15	18	17	11	16	15	17	14	10	7	12	8
NVE11466	NVE11466	6	6	6	>NVE11466	1	6	6	6	2	1	1	1	2	2	2	5	4	3	1	4	2	2	1	3	2	0	2	3	2	1	1	1	2	2	2	5	4	3	1	4	2	2	1	3	2	0	2	3
NVE11468	NVE11468	1	1	1	>NVE11468	1	1	1	1	1	1	1	0	1	1	1	0	1	1	1	0	1	1	1	0	0	0	0	0	1	1	1	0	1	1	1	0	1	1	1	0	1	1	1	0	0	0	0	0
NVE11476;NVE12255;NVE2588	NVE11476;NVE12255;NVE2588	9;9;6	9;9;6	9;9;6	>NVE11476;>NVE12255;>NVE2588	3	9	9	9	5	4	5	3	6	6	7	3	6	7	6	2	5	6	6	2	2	2	2	1	5	4	5	3	6	6	7	3	6	7	6	2	5	6	6	2	2	2	2	1
NVE11478	NVE11478	7	1	1	>NVE11478	1	7	1	1	5	5	5	4	4	5	5	4	4	4	4	5	4	3	3	4	0	1	1	0	1	1	1	1	1	1	1	1	1	1	1	1	1	0	0	1	0	0	0	0
NVE11481	NVE11481	13	13	13	>NVE11481	1	13	13	13	6	6	3	4	8	7	5	5	9	9	8	4	7	5	7	3	3	1	1	1	6	6	3	4	8	7	5	5	9	9	8	4	7	5	7	3	3	1	1	1
NVE11482;NVE8806	NVE11482;NVE8806	34;17	34;17	29;17	>NVE11482;>NVE8806	2	34	34	29	23	24	23	18	26	22	25	20	31	33	32	22	33	33	34	21	11	11	9	11	23	24	23	18	26	22	25	20	31	33	32	22	33	33	34	21	11	11	9	11
NVE11483	NVE11483	3	3	3	>NVE11483	1	3	3	3	2	2	2	1	2	2	3	1	1	1	1	0	3	1	1	0	1	1	1	0	2	2	2	1	2	2	3	1	1	1	1	0	3	1	1	0	1	1	1	0
NVE11484	NVE11484	7	7	7	>NVE11484	1	7	7	7	4	6	4	2	4	5	6	2	4	4	4	2	2	4	2	1	5	4	5	1	4	6	4	2	4	5	6	2	4	4	4	2	2	4	2	1	5	4	5	1
NVE11486	NVE11486	7	7	7	>NVE11486	1	7	7	7	5	6	5	3	5	5	5	3	4	4	3	2	5	3	2	2	4	5	2	3	5	6	5	3	5	5	5	3	4	4	3	2	5	3	2	2	4	5	2	3
NVE11488	NVE11488	3	3	3	>NVE11488	1	3	3	3	3	3	3	1	3	3	3	1	0	1	0	0	1	2	1	0	3	2	2	1	3	3	3	1	3	3	3	1	0	1	0	0	1	2	1	0	3	2	2	1
NVE11490	NVE11490	5	5	5	>NVE11490	1	5	5	5	4	5	5	3	4	4	4	2	4	3	4	2	5	4	5	2	3	5	5	3	4	5	5	3	4	4	4	2	4	3	4	2	5	4	5	2	3	5	5	3
NVE26072;NVE11499	NVE26072;NVE11499	1;1	1;1	1;1	>NVE26072;>NVE11499	2	1	1	1	1	1	1	0	1	1	1	0	1	1	1	0	1	0	0	0	0	1	1	0	1	1	1	0	1	1	1	0	1	1	1	0	1	0	0	0	0	1	1	0
NVE11504	NVE11504	4	4	4	>NVE11504	1	4	4	4	0	0	0	1	0	0	0	0	4	3	4	2	0	0	0	0	1	1	1	0	0	0	0	1	0	0	0	0	4	3	4	2	0	0	0	0	1	1	1	0
NVE1151	NVE1151	34	34	34	>NVE1151	1	34	34	34	21	14	21	16	27	27	30	23	24	22	22	17	18	18	20	14	0	1	0	1	21	14	21	16	27	27	30	23	24	22	22	17	18	18	20	14	0	1	0	1
NVE11511	NVE11511	16	16	16	>NVE11511	1	16	16	16	9	11	9	12	8	10	11	12	9	9	8	10	9	9	8	10	8	9	7	8	9	11	9	12	8	10	11	12	9	9	8	10	9	9	8	10	8	9	7	8
NVE11514	NVE11514	5	5	5	>NVE11514	1	5	5	5	4	2	2	1	4	4	4	3	2	2	3	1	2	2	2	1	0	0	0	0	4	2	2	1	4	4	4	3	2	2	3	1	2	2	2	1	0	0	0	0
NVE11516	NVE11516	2	1	1	>NVE11516	1	2	1	1	0	0	0	0	1	1	1	1	2	2	2	1	2	2	2	1	0	0	0	0	0	0	0	0	0	0	0	1	1	1	1	1	1	1	1	1	0	0	0	0
NVE11518	NVE11518	4	4	4	>NVE11518	1	4	4	4	0	0	0	0	3	2	2	4	4	4	4	4	4	4	4	4	0	0	0	0	0	0	0	0	3	2	2	4	4	4	4	4	4	4	4	4	0	0	0	0
NVE11519	NVE11519	3	3	2	>NVE11519	1	3	3	2	0	1	1	0	3	3	3	2	3	3	3	2	3	3	3	2	0	0	0	0	0	1	1	0	3	3	3	2	3	3	3	2	3	3	3	2	0	0	0	0
NVE11532;NVE24931;NVE21591;NVE7235	NVE11532	15;4;2;2	15;4;2;2	15;4;2;2	>NVE11532	4	15	15	15	4	8	8	9	8	9	9	7	11	11	10	7	8	5	6	6	5	2	5	6	4	8	8	9	8	9	9	7	11	11	10	7	8	5	6	6	5	2	5	6
NVE11533;NVE24357	NVE11533	11;5	11;5	7;1	>NVE11533	2	11	11	7	1	0	1	0	10	8	8	3	11	11	11	8	10	10	11	6	0	0	0	0	1	0	1	0	10	8	8	3	11	11	11	8	10	10	11	6	0	0	0	0
NVE11534	NVE11534	8	4	4	>NVE11534	1	8	4	4	0	0	0	0	7	7	5	0	8	8	8	3	7	7	8	3	0	0	0	0	0	0	0	0	4	4	3	0	4	4	4	0	3	4	4	0	0	0	0	0
NVE11537	NVE11537	5	5	5	>NVE11537	1	5	5	5	2	2	3	2	3	2	3	3	2	2	2	2	2	2	2	1	3	2	3	3	2	2	3	2	3	2	3	3	2	2	2	2	2	2	2	1	3	2	3	3
NVE11538	NVE11538	3	3	3	>NVE11538	1	3	3	3	0	0	0	0	0	0	0	0	2	2	3	0	1	1	0	0	0	0	0	1	0	0	0	0	0	0	0	0	2	2	3	0	1	1	0	0	0	0	0	1
NVE11539;NVE21573	NVE11539	14;3	14;3	14;3	>NVE11539	2	14	14	14	10	10	8	10	11	9	9	11	6	8	5	5	7	9	8	5	5	5	7	6	10	10	8	10	11	9	9	11	6	8	5	5	7	9	8	5	5	5	7	6
NVE11540	NVE11540	11	11	11	>NVE11540	1	11	11	11	8	9	8	7	9	9	9	4	9	8	8	2	8	9	9	2	7	7	7	4	8	9	8	7	9	9	9	4	9	8	8	2	8	9	9	2	7	7	7	4
NVE15052;NVE11548	NVE15052;NVE11548	1;1	1;1	1;1	>NVE15052;>NVE11548	2	1	1	1	1	1	1	1	1	1	1	1	1	1	1	1	1	1	1	1	1	1	1	1	1	1	1	1	1	1	1	1	1	1	1	1	1	1	1	1	1	1	1	1
NVE1156	NVE1156	8	8	8	>NVE1156	1	8	8	8	5	6	5	4	4	4	3	3	2	4	3	1	4	4	5	1	3	3	3	2	5	6	5	4	4	4	3	3	2	4	3	1	4	4	5	1	3	3	3	2
NVE11564	NVE11564	2	2	2	>NVE11564	1	2	2	2	0	1	0	0	1	1	1	2	0	0	1	0	0	0	1	0	0	0	0	0	0	1	0	0	1	1	1	2	0	0	1	0	0	0	1	0	0	0	0	0
NVE11576	NVE11576	7	7	7	>NVE11576	1	7	7	7	4	3	4	1	4	3	5	3	3	2	3	1	5	4	1	1	4	5	4	1	4	3	4	1	4	3	5	3	3	2	3	1	5	4	1	1	4	5	4	1
NVE11577	NVE11577	1	1	1	>NVE11577	1	1	1	1	0	0	0	0	0	0	0	0	1	0	1	0	0	1	0	0	0	0	0	0	0	0	0	0	0	0	0	0	1	0	1	0	0	1	0	0	0	0	0	0
NVE11578	NVE11578	18	18	18	>NVE11578	1	18	18	18	13	13	14	11	12	13	12	12	9	10	9	6	10	10	11	9	12	12	13	12	13	13	14	11	12	13	12	12	9	10	9	6	10	10	11	9	12	12	13	12
NVE11579	NVE11579	2	1	1	>NVE11579	1	2	1	1	2	1	2	0	0	1	0	0	1	1	1	0	1	1	1	0	1	0	1	1	1	1	1	0	0	1	0	0	0	0	0	0	0	0	0	0	1	0	1	1
NVE1158	NVE1158	10	10	10	>NVE1158	1	10	10	10	10	8	9	5	9	10	10	6	8	9	9	2	5	6	7	3	8	8	9	6	10	8	9	5	9	10	10	6	8	9	9	2	5	6	7	3	8	8	9	6
NVE11580	NVE11580	6	6	5	>NVE11580	1	6	6	5	3	3	4	5	3	2	1	4	3	4	3	2	4	4	3	1	1	0	3	4	3	3	4	5	3	2	1	4	3	4	3	2	4	4	3	1	1	0	3	4
NVE11583	NVE11583	9	9	9	>NVE11583	1	9	9	9	1	2	1	2	4	3	3	3	8	8	7	6	6	7	6	4	0	0	0	0	1	2	1	2	4	3	3	3	8	8	7	6	6	7	6	4	0	0	0	0
NVE11584	NVE11584	2	1	1	>NVE11584	1	2	1	1	0	0	0	0	0	0	0	0	1	0	0	0	1	1	2	1	0	0	0	0	0	0	0	0	0	0	0	0	1	0	0	0	1	1	1	0	0	0	0	0
NVE11589;NVE11588	NVE11589;NVE11588	34;24	34;24	33;23	>NVE11589;>NVE11588	2	34	34	33	26	28	28	23	26	28	24	21	26	23	25	16	22	17	19	14	29	29	31	21	26	28	28	23	26	28	24	21	26	23	25	16	22	17	19	14	29	29	31	21
NVE11590	NVE11590	9	6	6	>NVE11590	1	9	6	6	1	2	2	3	5	7	5	5	8	8	8	4	5	8	9	4	0	0	0	0	0	0	0	1	3	4	3	2	6	5	5	1	3	5	6	1	0	0	0	0
NVE11592;NVE11691	NVE11592	19;3	19;3	19;3	>NVE11592	2	19	19	19	12	9	8	11	13	14	14	11	14	12	12	8	11	11	11	4	3	4	5	6	12	9	8	11	13	14	14	11	14	12	12	8	11	11	11	4	3	4	5	6
NVE11594	NVE11594	2	2	2	>NVE11594	1	2	2	2	1	0	0	0	0	0	1	0	0	0	0	0	1	2	2	1	0	0	0	0	1	0	0	0	0	0	1	0	0	0	0	0	1	2	2	1	0	0	0	0
NVE11603	NVE11603	11	11	9	>NVE11603	1	11	11	9	3	7	8	2	7	8	6	2	3	6	8	1	4	5	6	1	0	1	0	0	3	7	8	2	7	8	6	2	3	6	8	1	4	5	6	1	0	1	0	0
NVE11611	NVE11611	4	4	4	>NVE11611	1	4	4	4	2	1	1	4	3	1	2	4	2	2	3	1	3	3	2	1	3	1	2	4	2	1	1	4	3	1	2	4	2	2	3	1	3	3	2	1	3	1	2	4
NVE11615	NVE11615	1	1	1	>NVE11615	1	1	1	1	1	1	1	0	1	0	1	0	1	1	0	0	0	0	1	0	1	1	1	0	1	1	1	0	1	0	1	0	1	1	0	0	0	0	1	0	1	1	1	0
NVE11618;NVE3114	NVE11618;NVE3114	2;2	2;2	2;2	>NVE11618;>NVE3114	2	2	2	2	2	2	2	1	2	2	2	1	1	0	1	0	1	0	0	0	1	1	1	1	2	2	2	1	2	2	2	1	1	0	1	0	1	0	0	0	1	1	1	1
NVE11622;NVE14178;NVE11623	NVE11622	18;2;1	18;2;1	18;2;1	>NVE11622	3	18	18	18	1	0	0	0	0	0	0	1	1	1	0	0	13	13	12	10	0	1	0	0	1	0	0	0	0	0	0	1	1	1	0	0	13	13	12	10	0	1	0	0
NVE1163;NVE24553	NVE1163	5;2	5;2	5;2	>NVE1163	2	5	5	5	1	2	1	1	1	0	3	1	3	2	2	3	1	4	2	1	1	2	2	1	1	2	1	1	1	0	3	1	3	2	2	3	1	4	2	1	1	2	2	1
NVE11632	NVE11632	9	9	9	>NVE11632	1	9	9	9	5	4	6	6	5	5	7	6	5	5	6	2	5	4	5	1	2	2	2	0	5	4	6	6	5	5	7	6	5	5	6	2	5	4	5	1	2	2	2	0
NVE11633	NVE11633	5	5	5	>NVE11633	1	5	5	5	4	5	4	4	3	3	3	4	3	1	2	1	2	2	2	2	0	0	0	0	4	5	4	4	3	3	3	4	3	1	2	1	2	2	2	2	0	0	0	0
NVE11638	NVE11638	3	3	3	>NVE11638	1	3	3	3	0	0	1	0	1	1	1	0	1	1	1	0	1	1	0	0	3	1	0	1	0	0	1	0	1	1	1	0	1	1	1	0	1	1	0	0	3	1	0	1
NVE11639	NVE11639	2	2	2	>NVE11639	1	2	2	2	0	0	0	2	0	0	0	2	0	1	1	1	1	2	1	1	0	0	0	0	0	0	0	2	0	0	0	2	0	1	1	1	1	2	1	1	0	0	0	0
NVE11640	NVE11640	7	7	7	>NVE11640	1	7	7	7	6	6	6	4	5	6	5	4	5	6	4	5	4	5	6	5	6	5	5	1	6	6	6	4	5	6	5	4	5	6	4	5	4	5	6	5	6	5	5	1
NVE11644	NVE11644	6	6	6	>NVE11644	1	6	6	6	1	0	0	0	1	0	0	0	6	6	6	2	6	5	5	2	0	0	0	1	1	0	0	0	1	0	0	0	6	6	6	2	6	5	5	2	0	0	0	1
NVE11647	NVE11647	1	1	1	>NVE11647	1	1	1	1	1	1	1	0	0	1	0	0	0	0	0	0	1	0	1	0	1	0	0	0	1	1	1	0	0	1	0	0	0	0	0	0	1	0	1	0	1	0	0	0
NVE11648	NVE11648	8	8	8	>NVE11648	1	8	8	8	5	3	3	4	3	3	3	2	1	1	0	0	3	5	5	2	0	0	0	0	5	3	3	4	3	3	3	2	1	1	0	0	3	5	5	2	0	0	0	0
NVE11649	NVE11649	2	2	2	>NVE11649	1	2	2	2	1	2	2	0	1	2	1	1	1	1	1	0	0	1	0	0	2	2	2	1	1	2	2	0	1	2	1	1	1	1	1	0	0	1	0	0	2	2	2	1
NVE1165	NVE1165	5	4	4	>NVE1165	1	5	4	4	1	1	2	3	3	3	2	2	3	3	4	2	2	3	3	0	1	1	1	0	1	1	2	2	2	2	2	2	2	3	3	1	1	2	2	0	1	1	1	0
NVE11650	NVE11650	3	3	3	>NVE11650	1	3	3	3	1	2	2	1	1	1	2	0	0	1	0	0	1	2	1	0	1	1	0	0	1	2	2	1	1	1	2	0	0	1	0	0	1	2	1	0	1	1	0	0
NVE11651	NVE11651	17	17	17	>NVE11651	1	17	17	17	0	1	0	1	0	1	3	1	16	16	17	11	16	15	16	10	6	4	6	4	0	1	0	1	0	1	3	1	16	16	17	11	16	15	16	10	6	4	6	4
NVE11652	NVE11652	5	5	5	>NVE11652	1	5	5	5	1	0	0	2	4	1	2	3	3	4	3	2	4	4	4	4	0	0	0	0	1	0	0	2	4	1	2	3	3	4	3	2	4	4	4	4	0	0	0	0
NVE11655	NVE11655	4	4	4	>NVE11655	1	4	4	4	2	3	3	1	2	3	3	1	1	1	2	1	2	2	2	1	0	0	0	0	2	3	3	1	2	3	3	1	1	1	2	1	2	2	2	1	0	0	0	0
NVE1166	NVE1166	8	8	7	>NVE1166	1	8	8	7	4	4	4	3	5	5	4	6	4	4	5	5	5	5	5	2	1	1	1	0	4	4	4	3	5	5	4	6	4	4	5	5	5	5	5	2	1	1	1	0
NVE11673	NVE11673	4	3	3	>NVE11673	1	4	3	3	1	0	0	0	1	1	2	0	2	3	3	1	3	4	4	0	0	0	1	0	0	0	0	0	0	0	1	0	1	2	2	0	2	3	3	0	0	0	0	0
NVE11674	NVE11674	6	5	5	>NVE11674	1	6	5	5	1	0	2	1	2	2	1	2	4	4	5	3	3	2	2	3	4	3	4	2	0	0	2	1	2	2	1	2	3	3	4	3	2	1	1	3	3	2	3	2
NVE11675	NVE11675	9	9	7	>NVE11675	1	9	9	7	6	5	5	1	8	8	8	2	8	9	9	4	8	7	8	2	6	8	9	2	6	5	5	1	8	8	8	2	8	9	9	4	8	7	8	2	6	8	9	2
NVE11676	NVE11676	1	1	1	>NVE11676	1	1	1	1	1	1	1	1	1	1	1	1	1	1	1	1	1	1	1	0	1	1	1	1	1	1	1	1	1	1	1	1	1	1	1	1	1	1	1	0	1	1	1	1
NVE11678	NVE11678	1	1	1	>NVE11678	1	1	1	1	0	1	1	0	0	1	0	0	0	0	0	0	0	0	0	0	0	0	0	0	0	1	1	0	0	1	0	0	0	0	0	0	0	0	0	0	0	0	0	0
NVE11683	NVE11683	5	5	5	>NVE11683	1	5	5	5	2	3	2	0	3	4	3	1	3	3	2	0	4	4	5	1	0	0	0	0	2	3	2	0	3	4	3	1	3	3	2	0	4	4	5	1	0	0	0	0
NVE11685	NVE11685	1	1	1	>NVE11685	1	1	1	1	0	0	0	0	0	0	0	0	0	0	0	0	0	0	0	0	0	0	0	1	0	0	0	0	0	0	0	0	0	0	0	0	0	0	0	0	0	0	0	1
NVE11688;NVE19468	NVE11688	13;1	13;1	13;1	>NVE11688	2	13	13	13	11	8	10	9	10	9	9	9	7	8	9	6	9	9	8	4	7	7	8	4	11	8	10	9	10	9	9	9	7	8	9	6	9	9	8	4	7	7	8	4
NVE11689	NVE11689	15	15	15	>NVE11689	1	15	15	15	12	11	11	11	12	13	13	11	10	11	10	9	10	10	10	7	9	8	9	7	12	11	11	11	12	13	13	11	10	11	10	9	10	10	10	7	9	8	9	7
NVE11693	NVE11693	16	14	14	>NVE11693	1	16	14	14	11	10	9	8	15	15	15	11	14	14	14	9	15	14	14	10	0	0	0	0	9	8	7	7	13	13	13	9	13	13	13	7	14	13	13	8	0	0	0	0
NVE1170	NVE1170	2	2	2	>NVE1170	1	2	2	2	2	2	2	0	2	2	2	1	2	1	1	0	1	2	1	0	0	0	0	0	2	2	2	0	2	2	2	1	2	1	1	0	1	2	1	0	0	0	0	0
NVE11701	NVE11701	1	1	1	>NVE11701	1	1	1	1	0	1	0	0	0	0	0	0	1	0	0	1	0	0	0	0	1	1	0	0	0	1	0	0	0	0	0	0	1	0	0	1	0	0	0	0	1	1	0	0
NVE11704	NVE11704	6	6	6	>NVE11704	1	6	6	6	4	2	2	1	2	2	2	1	4	3	4	1	4	4	5	2	4	3	3	0	4	2	2	1	2	2	2	1	4	3	4	1	4	4	5	2	4	3	3	0
NVE11707	NVE11707	3	3	3	>NVE11707	1	3	3	3	3	3	3	2	3	3	3	2	2	2	3	2	2	2	1	0	0	0	0	0	3	3	3	2	3	3	3	2	2	2	3	2	2	2	1	0	0	0	0	0
NVE11708	NVE11708	4	4	4	>NVE11708	1	4	4	4	3	2	3	0	1	3	2	0	0	0	0	0	0	0	0	0	0	0	0	0	3	2	3	0	1	3	2	0	0	0	0	0	0	0	0	0	0	0	0	0
NVE1171	NVE1171	9	9	9	>NVE1171	1	9	9	9	7	5	7	4	5	6	7	5	5	7	4	4	5	5	6	3	7	7	8	5	7	5	7	4	5	6	7	5	5	7	4	4	5	5	6	3	7	7	8	5
NVE11711	NVE11711	2	2	2	>NVE11711	1	2	2	2	2	0	0	0	0	1	1	0	0	0	0	0	0	0	0	0	0	0	0	0	2	0	0	0	0	1	1	0	0	0	0	0	0	0	0	0	0	0	0	0
NVE11712	NVE11712	41	41	41	>NVE11712	1	41	41	41	34	34	36	27	34	34	38	27	32	33	32	25	31	34	33	25	33	32	31	23	34	34	36	27	34	34	38	27	32	33	32	25	31	34	33	25	33	32	31	23
NVE11713	NVE11713	16	16	16	>NVE11713	1	16	16	16	11	12	12	10	11	12	11	8	7	8	6	5	7	6	10	5	4	4	4	4	11	12	12	10	11	12	11	8	7	8	6	5	7	6	10	5	4	4	4	4
NVE11714	NVE11714	2	2	2	>NVE11714	1	2	2	2	0	1	0	1	0	1	0	1	0	0	0	0	0	1	1	0	0	0	0	0	0	1	0	1	0	1	0	1	0	0	0	0	0	1	1	0	0	0	0	0
NVE11716	NVE11716	7	7	2	>NVE11716	1	7	7	2	3	3	2	3	4	3	4	2	3	3	2	1	3	5	3	1	1	2	1	2	3	3	2	3	4	3	4	2	3	3	2	1	3	5	3	1	1	2	1	2
NVE11717;NVE23649	NVE11717;NVE23649	14;12	14;12	14;12	>NVE11717;>NVE23649	2	14	14	14	10	10	10	9	9	6	7	7	9	9	9	6	9	9	10	7	3	6	8	6	10	10	10	9	9	6	7	7	9	9	9	6	9	9	10	7	3	6	8	6
NVE24238;NVE11719	NVE24238;NVE11719	1;1	1;1	1;1	>NVE24238;>NVE11719	2	1	1	1	1	1	1	1	1	1	1	0	0	0	0	0	0	0	0	0	0	1	1	1	1	1	1	1	1	1	1	0	0	0	0	0	0	0	0	0	0	1	1	1
NVE1172;NVE17470;NVE9626	NVE1172	12;2;1	12;2;1	12;2;1	>NVE1172	3	12	12	12	6	6	5	3	3	5	2	2	4	1	1	3	2	4	3	2	0	1	0	3	6	6	5	3	3	5	2	2	4	1	1	3	2	4	3	2	0	1	0	3
NVE11721	NVE11721	1	1	1	>NVE11721	1	1	1	1	1	0	1	0	0	1	0	0	1	0	1	0	1	0	1	0	0	1	1	0	1	0	1	0	0	1	0	0	1	0	1	0	1	0	1	0	0	1	1	0
NVE1173	NVE1173	3	3	3	>NVE1173	1	3	3	3	0	0	1	0	1	1	1	1	1	1	1	0	2	2	1	1	0	0	0	0	0	0	1	0	1	1	1	1	1	1	1	0	2	2	1	1	0	0	0	0
NVE11738	NVE11738	6	6	6	>NVE11738	1	6	6	6	3	1	3	2	3	3	2	2	1	3	4	2	4	4	3	2	0	0	0	1	3	1	3	2	3	3	2	2	1	3	4	2	4	4	3	2	0	0	0	1
NVE11740	NVE11740	31	31	31	>NVE11740	1	31	31	31	23	25	21	17	15	12	13	13	11	14	12	13	7	6	8	2	27	26	28	21	23	25	21	17	15	12	13	13	11	14	12	13	7	6	8	2	27	26	28	21
NVE11742	NVE11742	2	2	2	>NVE11742	1	2	2	2	0	0	0	0	0	0	0	0	0	0	0	0	0	0	0	0	2	2	2	1	0	0	0	0	0	0	0	0	0	0	0	0	0	0	0	0	2	2	2	1
NVE11743	NVE11743	4	4	4	>NVE11743	1	4	4	4	1	2	3	2	2	2	1	2	1	1	2	1	2	0	2	1	1	2	1	0	1	2	3	2	2	2	1	2	1	1	2	1	2	0	2	1	1	2	1	0
NVE11748	NVE11748	25	25	25	>NVE11748	1	25	25	25	17	19	18	15	23	24	23	16	20	20	20	14	12	11	13	8	0	1	0	0	17	19	18	15	23	24	23	16	20	20	20	14	12	11	13	8	0	1	0	0
NVE1175	NVE1175	1	1	1	>NVE1175	1	1	1	1	1	1	1	0	1	1	1	0	1	1	1	0	1	1	1	0	0	1	1	0	1	1	1	0	1	1	1	0	1	1	1	0	1	1	1	0	0	1	1	0
NVE11752	NVE11752	2	2	2	>NVE11752	1	2	2	2	0	0	0	1	0	0	0	1	0	0	0	1	0	0	0	1	1	1	1	1	0	0	0	1	0	0	0	1	0	0	0	1	0	0	0	1	1	1	1	1
NVE11754	NVE11754	6	6	6	>NVE11754	1	6	6	6	4	4	3	1	3	4	5	4	4	3	3	2	3	3	4	3	0	0	0	0	4	4	3	1	3	4	5	4	4	3	3	2	3	3	4	3	0	0	0	0
NVE11757	NVE11757	3	3	3	>NVE11757	1	3	3	3	1	1	1	0	0	3	1	0	1	1	0	0	1	1	1	0	0	0	0	0	1	1	1	0	0	3	1	0	1	1	0	0	1	1	1	0	0	0	0	0
NVE1176	NVE1176	2	2	2	>NVE1176	1	2	2	2	2	1	1	0	2	2	1	1	2	2	2	0	2	1	1	0	2	2	2	0	2	1	1	0	2	2	1	1	2	2	2	0	2	1	1	0	2	2	2	0
NVE11761	NVE11761	3	3	3	>NVE11761	1	3	3	3	0	0	1	2	0	1	0	2	1	1	0	2	1	0	0	1	0	0	0	0	0	0	1	2	0	1	0	2	1	1	0	2	1	0	0	1	0	0	0	0
NVE11765;NVE9597	NVE11765	6;1	6;1	6;1	>NVE11765	2	6	6	6	5	5	5	5	5	5	5	6	2	4	3	0	3	2	3	0	0	0	0	0	5	5	5	5	5	5	5	6	2	4	3	0	3	2	3	0	0	0	0	0
NVE11770	NVE11770	1	1	1	>NVE11770	1	1	1	1	1	1	1	0	1	1	1	0	0	0	0	0	0	0	0	0	0	0	0	0	1	1	1	0	1	1	1	0	0	0	0	0	0	0	0	0	0	0	0	0
NVE11775	NVE11775	7	7	7	>NVE11775	1	7	7	7	4	4	4	0	2	3	0	0	2	1	1	0	1	0	1	0	6	5	5	4	4	4	4	0	2	3	0	0	2	1	1	0	1	0	1	0	6	5	5	4
NVE11776	NVE11776	5	5	5	>NVE11776	1	5	5	5	1	2	1	3	2	2	2	3	1	0	1	2	2	2	0	1	0	0	1	1	1	2	1	3	2	2	2	3	1	0	1	2	2	2	0	1	0	0	1	1
NVE1178	NVE1178	6	6	6	>NVE1178	1	6	6	6	4	4	1	1	1	3	2	1	0	2	1	1	1	1	1	0	2	2	4	0	4	4	1	1	1	3	2	1	0	2	1	1	1	1	1	0	2	2	4	0
NVE11783;NVE10663	NVE11783	9;2	9;2	9;2	>NVE11783	2	9	9	9	2	1	1	2	2	1	0	1	1	0	0	0	1	2	0	0	5	4	5	4	2	1	1	2	2	1	0	1	1	0	0	0	1	2	0	0	5	4	5	4
NVE1179	NVE1179	35	35	34	>NVE1179	1	35	35	34	4	1	2	2	9	9	11	9	33	33	32	25	30	30	32	24	1	0	1	1	4	1	2	2	9	9	11	9	33	33	32	25	30	30	32	24	1	0	1	1
NVE11794;NVE24434	NVE11794	15;1	15;1	3;0	>NVE11794	2	15	15	3	10	11	9	9	5	7	6	3	4	4	3	3	1	1	0	1	12	12	12	7	10	11	9	9	5	7	6	3	4	4	3	3	1	1	0	1	12	12	12	7
NVE11798;NVE25842	NVE11798;NVE25842	2;2	2;2	2;2	>NVE11798;>NVE25842	2	2	2	2	1	1	2	1	0	0	0	1	0	1	0	0	1	0	0	0	2	2	2	1	1	1	2	1	0	0	0	1	0	1	0	0	1	0	0	0	2	2	2	1
NVE11802;NVE21364;NVE316	NVE11802;NVE21364	3;2;1	3;2;1	3;2;1	>NVE11802;>NVE21364	3	3	3	3	2	2	2	2	2	2	2	1	2	2	2	2	2	2	2	1	2	0	2	1	2	2	2	2	2	2	2	1	2	2	2	2	2	2	2	1	2	0	2	1
NVE11807	NVE11807	11	11	11	>NVE11807	1	11	11	11	8	8	8	6	10	7	7	6	6	7	5	6	6	5	7	5	8	10	10	6	8	8	8	6	10	7	7	6	6	7	5	6	6	5	7	5	8	10	10	6
NVE11810	NVE11810	2	2	2	>NVE11810	1	2	2	2	1	2	1	0	2	2	1	0	2	1	1	0	1	1	1	0	1	1	0	0	1	2	1	0	2	2	1	0	2	1	1	0	1	1	1	0	1	1	0	0
NVE11813	NVE11813	1	1	1	>NVE11813	1	1	1	1	0	1	1	0	0	1	1	0	0	0	0	0	0	0	0	0	0	0	0	0	0	1	1	0	0	1	1	0	0	0	0	0	0	0	0	0	0	0	0	0
NVE11822	NVE11822	2	2	2	>NVE11822	1	2	2	2	0	0	0	0	0	0	0	0	0	0	0	0	0	0	0	0	1	1	1	2	0	0	0	0	0	0	0	0	0	0	0	0	0	0	0	0	1	1	1	2
NVE11823	NVE11823	4	4	4	>NVE11823	1	4	4	4	2	2	2	1	3	3	3	2	2	2	1	1	2	2	1	1	0	0	0	0	2	2	2	1	3	3	3	2	2	2	1	1	2	2	1	1	0	0	0	0
NVE11826	NVE11826	10	10	10	>NVE11826	1	10	10	10	8	8	7	8	6	5	6	6	4	4	5	3	5	4	4	2	6	6	7	4	8	8	7	8	6	5	6	6	4	4	5	3	5	4	4	2	6	6	7	4
NVE11827	NVE11827	4	4	4	>NVE11827	1	4	4	4	3	3	3	3	3	3	2	4	3	3	2	3	3	3	2	2	1	1	0	3	3	3	3	3	3	3	2	4	3	3	2	3	3	3	2	2	1	1	0	3
NVE11828	NVE11828	3	3	3	>NVE11828	1	3	3	3	2	1	2	1	1	2	2	1	0	1	0	0	1	1	1	0	0	0	1	0	2	1	2	1	1	2	2	1	0	1	0	0	1	1	1	0	0	0	1	0
NVE11829	NVE11829	35	35	35	>NVE11829	1	35	35	35	0	1	2	1	5	2	5	1	27	27	27	12	27	28	27	11	2	0	0	0	0	1	2	1	5	2	5	1	27	27	27	12	27	28	27	11	2	0	0	0
NVE11836	NVE11836	6	6	6	>NVE11836	1	6	6	6	1	1	1	1	1	1	1	2	2	2	1	2	2	3	3	2	0	0	0	0	1	1	1	1	1	1	1	2	2	2	1	2	2	3	3	2	0	0	0	0
NVE11839	NVE11839	13	13	13	>NVE11839	1	13	13	13	8	10	6	5	8	10	9	6	4	4	3	1	2	2	2	0	5	4	4	2	8	10	6	5	8	10	9	6	4	4	3	1	2	2	2	0	5	4	4	2
NVE11840	NVE11840	2	2	2	>NVE11840	1	2	2	2	0	1	2	0	0	2	1	0	2	1	1	0	0	0	1	0	1	1	0	0	0	1	2	0	0	2	1	0	2	1	1	0	0	0	1	0	1	1	0	0
NVE11842	NVE11842	5	5	5	>NVE11842	1	5	5	5	4	5	5	1	4	4	4	1	2	4	3	1	2	3	1	0	3	2	2	2	4	5	5	1	4	4	4	1	2	4	3	1	2	3	1	0	3	2	2	2
NVE11844	NVE11844	1	1	1	>NVE11844	1	1	1	1	1	1	1	1	1	1	0	1	0	1	0	1	1	1	1	1	0	0	0	1	1	1	1	1	1	1	0	1	0	1	0	1	1	1	1	1	0	0	0	1
NVE11846	NVE11846	2	2	2	>NVE11846	1	2	2	2	2	1	1	2	1	1	2	2	0	0	0	0	0	1	1	0	0	0	0	0	2	1	1	2	1	1	2	2	0	0	0	0	0	1	1	0	0	0	0	0
NVE11847	NVE11847	10	9	9	>NVE11847	1	10	9	9	3	4	4	4	2	4	6	6	3	3	2	2	2	3	2	4	2	2	2	1	2	3	3	3	2	3	5	6	2	2	2	2	2	2	2	3	1	1	1	0
NVE8848;NVE8841;NVE5232;NVE5227;NVE3927;NVE3901;NVE24664;NVE24647;NVE24629;NVE24051;NVE24018;NVE24005;NVE23185;NVE22187;NVE21465;NVE21355;NVE21352;NVE18634;NVE18410;NVE18408;NVE14832;NVE14708;NVE14105;NVE11854;NVE5224;NVE3380;NVE24359;NVE19302;NVE21348	NVE8848;NVE8841;NVE5232;NVE5227;NVE3927;NVE3901;NVE24664;NVE24647;NVE24629;NVE24051;NVE24018;NVE24005;NVE23185;NVE22187;NVE21465;NVE21355;NVE21352;NVE18634;NVE18410;NVE18408;NVE14832;NVE14708;NVE14105;NVE11854;NVE5224;NVE3380;NVE24359	15;15;15;15;15;15;15;15;15;15;15;15;15;15;15;15;15;15;15;15;15;15;15;15;15;13;12;6;2	15;15;15;15;15;15;15;15;15;15;15;15;15;15;15;15;15;15;15;15;15;15;15;15;15;13;12;6;2	3;3;3;3;3;3;3;3;3;3;3;3;3;3;3;3;3;3;3;3;3;3;3;3;3;3;0;0;0	>NVE8848;>NVE8841;>NVE5232;>NVE5227;>NVE3927;>NVE3901;>NVE24664;>NVE24647;>NVE24629;>NVE24051;>NVE24018;>NVE24005;>NVE23185;>NVE22187;>NVE21465;>NVE21355;>NVE21352;>NVE18634;>NVE18410;>NVE18408;>NVE14832;>NVE14708;>NVE14105;>NVE11854;>NVE5224;>NVE3380;>NVE	29	15	15	3	14	14	14	9	15	15	14	7	13	13	12	6	11	12	12	5	5	7	7	4	14	14	14	9	15	15	14	7	13	13	12	6	11	12	12	5	5	7	7	4
NVE11857	NVE11857	51	51	45	>NVE11857	1	51	51	45	40	43	41	37	39	43	42	37	30	38	33	25	35	31	33	24	31	34	32	33	40	43	41	37	39	43	42	37	30	38	33	25	35	31	33	24	31	34	32	33
NVE11860	NVE11860	16	16	16	>NVE11860	1	16	16	16	13	12	14	6	11	13	14	5	6	9	11	3	8	9	6	4	7	10	10	6	13	12	14	6	11	13	14	5	6	9	11	3	8	9	6	4	7	10	10	6
NVE11862	NVE11862	37	37	37	>NVE11862	1	37	37	37	23	23	21	16	26	26	28	20	18	22	18	16	19	20	24	14	2	4	5	3	23	23	21	16	26	26	28	20	18	22	18	16	19	20	24	14	2	4	5	3
NVE11863	NVE11863	76	47	47	>NVE11863	1	76	47	47	49	49	52	49	8	10	7	9	33	35	31	24	1	3	3	2	59	58	56	64	28	29	33	29	3	4	2	2	21	21	19	16	1	1	2	1	36	35	33	38
NVE11866	NVE11866	2	2	2	>NVE11866	1	2	2	2	1	2	2	2	2	2	2	2	2	1	2	2	1	2	1	2	0	0	0	0	1	2	2	2	2	2	2	2	2	1	2	2	1	2	1	2	0	0	0	0
NVE11867	NVE11867	11	11	11	>NVE11867	1	11	11	11	5	5	7	4	10	5	7	5	5	1	0	1	3	3	6	3	0	0	1	1	5	5	7	4	10	5	7	5	5	1	0	1	3	3	6	3	0	0	1	1
NVE11872	NVE11872	17	17	17	>NVE11872	1	17	17	17	15	12	13	8	12	12	13	6	8	8	10	6	9	10	9	4	7	7	5	4	15	12	13	8	12	12	13	6	8	8	10	6	9	10	9	4	7	7	5	4
NVE6095;NVE11873	NVE6095;NVE11873	1;1	1;1	1;1	>NVE6095;>NVE11873	2	1	1	1	1	1	1	0	1	1	1	0	1	1	1	0	1	1	0	0	0	0	0	0	1	1	1	0	1	1	1	0	1	1	1	0	1	1	0	0	0	0	0	0
NVE11876	NVE11876	9	9	9	>NVE11876	1	9	9	9	6	4	6	4	7	7	8	7	6	7	6	3	5	7	5	1	1	3	2	1	6	4	6	4	7	7	8	7	6	7	6	3	5	7	5	1	1	3	2	1
NVE11879	NVE11879	2	2	2	>NVE11879	1	2	2	2	2	2	1	1	1	1	1	0	1	0	0	0	0	0	0	0	0	0	0	0	2	2	1	1	1	1	1	0	1	0	0	0	0	0	0	0	0	0	0	0
NVE11880	NVE11880	15	15	15	>NVE11880	1	15	15	15	10	6	6	3	7	10	6	4	12	10	10	3	11	8	9	4	1	0	0	0	10	6	6	3	7	10	6	4	12	10	10	3	11	8	9	4	1	0	0	0
NVE11903	NVE11903	41	41	33	>NVE11903	1	41	41	33	32	33	33	28	28	32	31	28	35	32	33	25	23	22	28	17	27	27	25	23	32	33	33	28	28	32	31	28	35	32	33	25	23	22	28	17	27	27	25	23
NVE11909;NVE11434	NVE11909	3;1	3;1	3;1	>NVE11909	2	3	3	3	0	1	1	2	2	1	1	1	1	1	1	0	1	1	1	0	0	0	0	0	0	1	1	2	2	1	1	1	1	1	1	0	1	1	1	0	0	0	0	0
NVE11910;NVE8756;NVE9002	NVE11910;NVE8756;NVE9002	2;1;1	2;1;1	2;1;1	>NVE11910;>NVE8756;>NVE9002	3	2	2	2	2	1	1	1	2	2	1	1	1	1	2	1	2	0	2	1	0	0	0	0	2	1	1	1	2	2	1	1	1	1	2	1	2	0	2	1	0	0	0	0
NVE11912	NVE11912	33	1	1	>NVE11912	1	33	1	1	28	27	30	24	29	30	29	24	29	29	27	22	27	23	26	21	24	25	24	23	1	1	1	0	1	1	1	0	1	1	1	0	1	1	1	0	1	1	1	0
NVE11918	NVE11918	32	31	31	>NVE11918	1	32	31	31	29	28	29	24	28	30	29	21	28	26	27	20	28	24	27	19	31	30	31	23	28	27	28	23	27	29	28	20	27	25	26	19	27	23	26	18	30	29	30	23
NVE11919	NVE11919	10	10	10	>NVE11919	1	10	10	10	7	9	8	8	8	8	7	8	8	8	7	6	7	9	7	7	9	8	9	7	7	9	8	8	8	8	7	8	8	8	7	6	7	9	7	7	9	8	9	7
NVE11922	NVE11922	8	8	8	>NVE11922	1	8	8	8	6	5	5	6	7	5	4	6	6	5	5	4	3	4	2	2	3	1	4	3	6	5	5	6	7	5	4	6	6	5	5	4	3	4	2	2	3	1	4	3
NVE11923	NVE11923	26	26	26	>NVE11923	1	26	26	26	23	20	20	16	18	20	21	14	14	16	13	8	15	15	14	6	21	20	22	18	23	20	20	16	18	20	21	14	14	16	13	8	15	15	14	6	21	20	22	18
NVE11924	NVE11924	5	5	5	>NVE11924	1	5	5	5	3	5	4	3	2	5	3	2	4	4	4	3	5	5	5	3	3	3	3	2	3	5	4	3	2	5	3	2	4	4	4	3	5	5	5	3	3	3	3	2
NVE11926	NVE11926	8	8	8	>NVE11926	1	8	8	8	7	6	8	5	8	5	7	5	8	7	7	5	8	7	6	3	6	8	8	4	7	6	8	5	8	5	7	5	8	7	7	5	8	7	6	3	6	8	8	4
NVE11928	NVE11928	1	1	1	>NVE11928	1	1	1	1	0	1	1	0	1	0	0	0	1	1	1	0	0	0	0	0	0	0	1	0	0	1	1	0	1	0	0	0	1	1	1	0	0	0	0	0	0	0	1	0
NVE11936;NVE24012	NVE11936;NVE24012	1;1	1;1	1;1	>NVE11936;>NVE24012	2	1	1	1	0	1	1	1	1	1	1	1	0	0	0	0	0	0	0	1	0	0	0	0	0	1	1	1	1	1	1	1	0	0	0	0	0	0	0	1	0	0	0	0
NVE11940;NVE11941	NVE11940	24;1	24;1	24;1	>NVE11940	2	24	24	24	20	20	19	16	19	17	14	13	11	14	11	4	9	9	13	3	22	22	20	11	20	20	19	16	19	17	14	13	11	14	11	4	9	9	13	3	22	22	20	11
NVE11942;NVE25030	NVE11942	4;1	4;1	4;1	>NVE11942	2	4	4	4	3	3	3	0	1	0	1	0	1	0	0	0	1	1	1	1	0	0	0	0	3	3	3	0	1	0	1	0	1	0	0	0	1	1	1	1	0	0	0	0
NVE11943;NVE17535;NVE15717	NVE11943;NVE17535	5;3;1	5;3;1	5;3;1	>NVE11943;>NVE17535	3	5	5	5	3	4	4	4	2	3	2	4	4	4	4	5	4	4	4	3	2	2	2	3	3	4	4	4	2	3	2	4	4	4	4	5	4	4	4	3	2	2	2	3
NVE11950	NVE11950	3	3	3	>NVE11950	1	3	3	3	1	1	2	2	1	1	2	2	1	1	1	0	0	1	1	0	0	0	0	0	1	1	2	2	1	1	2	2	1	1	1	0	0	1	1	0	0	0	0	0
NVE11953	NVE11953	3	1	1	>NVE11953	1	3	1	1	0	1	1	0	1	1	1	0	1	1	1	1	3	3	2	1	0	1	1	0	0	0	0	0	0	0	0	0	0	0	0	0	1	1	1	0	0	0	0	0
NVE11959	NVE11959	11	11	11	>NVE11959	1	11	11	11	9	9	8	8	9	7	9	8	8	8	9	6	8	9	10	3	3	3	4	0	9	9	8	8	9	7	9	8	8	8	9	6	8	9	10	3	3	3	4	0
NVE11961	NVE11961	3	3	3	>NVE11961	1	3	3	3	1	2	2	0	2	2	1	0	1	0	1	0	1	2	2	0	1	0	2	0	1	2	2	0	2	2	1	0	1	0	1	0	1	2	2	0	1	0	2	0
NVE11962	NVE11962	13	13	13	>NVE11962	1	13	13	13	10	10	8	7	9	8	7	7	8	6	8	3	3	4	4	4	5	6	6	7	10	10	8	7	9	8	7	7	8	6	8	3	3	4	4	4	5	6	6	7
NVE11963	NVE11963	11	11	11	>NVE11963	1	11	11	11	7	8	9	5	10	9	10	4	4	6	5	3	6	5	4	4	3	2	3	3	7	8	9	5	10	9	10	4	4	6	5	3	6	5	4	4	3	2	3	3
NVE11968	NVE11968	3	3	3	>NVE11968	1	3	3	3	1	1	1	2	1	1	1	2	1	1	0	0	0	0	0	1	0	0	0	0	1	1	1	2	1	1	1	2	1	1	0	0	0	0	0	1	0	0	0	0
NVE11970	NVE11970	11	11	11	>NVE11970	1	11	11	11	7	8	9	6	8	9	7	6	7	6	5	3	4	8	8	5	0	0	1	0	7	8	9	6	8	9	7	6	7	6	5	3	4	8	8	5	0	0	1	0
NVE11971	NVE11971	17	17	17	>NVE11971	1	17	17	17	16	17	16	11	16	17	15	11	7	8	7	5	9	8	9	4	9	9	10	10	16	17	16	11	16	17	15	11	7	8	7	5	9	8	9	4	9	9	10	10
NVE11973	NVE11973	4	4	4	>NVE11973	1	4	4	4	2	2	2	0	1	2	1	0	1	0	2	0	0	0	0	0	3	1	1	0	2	2	2	0	1	2	1	0	1	0	2	0	0	0	0	0	3	1	1	0
NVE11974	NVE11974	3	3	3	>NVE11974	1	3	3	3	3	3	3	3	2	3	2	3	2	3	2	1	2	3	2	1	2	2	2	3	3	3	3	3	2	3	2	3	2	3	2	1	2	3	2	1	2	2	2	3
NVE11984	NVE11984	3	3	3	>NVE11984	1	3	3	3	3	3	3	2	2	3	2	2	1	0	0	0	0	0	0	0	0	0	0	1	3	3	3	2	2	3	2	2	1	0	0	0	0	0	0	0	0	0	0	1
NVE11987	NVE11987	1	1	1	>NVE11987	1	1	1	1	0	0	0	0	1	1	1	0	0	1	1	0	1	1	1	0	0	0	0	0	0	0	0	0	1	1	1	0	0	1	1	0	1	1	1	0	0	0	0	0
NVE23640;NVE11988	NVE23640;NVE11988	1;1	1;1	1;1	>NVE23640;>NVE11988	2	1	1	1	0	0	0	0	1	0	0	0	1	0	0	0	1	1	0	1	0	0	0	0	0	0	0	0	1	0	0	0	1	0	0	0	1	1	0	1	0	0	0	0
NVE11989	NVE11989	3	3	3	>NVE11989	1	3	3	3	1	0	1	1	1	0	1	1	1	0	0	2	1	0	0	0	1	1	1	0	1	0	1	1	1	0	1	1	1	0	0	2	1	0	0	0	1	1	1	0
NVE11992	NVE11992	7	1	1	>NVE11992	1	7	1	1	6	6	6	2	6	4	6	1	3	3	3	0	2	0	1	0	6	5	5	2	1	1	1	0	1	0	1	0	1	0	1	0	0	0	0	0	1	1	1	0
NVE1200;NVE21979	NVE1200	6;2	6;2	6;2	>NVE1200	2	6	6	6	4	4	5	3	3	4	4	3	3	4	3	1	4	1	4	1	4	3	4	1	4	4	5	3	3	4	4	3	3	4	3	1	4	1	4	1	4	3	4	1
NVE12002	NVE12002	8	1	1	>NVE12002	1	8	1	1	7	6	7	6	7	7	7	5	6	6	7	4	6	6	6	4	2	3	2	0	1	1	1	1	1	1	1	1	1	1	1	0	1	1	1	0	0	1	0	0
NVE1201;NVE9042	NVE1201;NVE9042	2;1	2;1	2;1	>NVE1201;>NVE9042	2	2	2	2	2	2	1	0	1	2	1	0	0	0	0	0	0	0	1	0	0	1	1	0	2	2	1	0	1	2	1	0	0	0	0	0	0	0	1	0	0	1	1	0
NVE12015	NVE12015	7	6	6	>NVE12015	1	7	6	6	3	5	4	3	5	5	3	1	2	3	4	2	3	4	4	2	2	2	1	1	3	4	4	3	5	4	3	1	2	2	4	2	3	3	4	2	2	2	1	1
NVE13363;NVE1202	NVE13363;NVE1202	4;4	4;4	4;4	>NVE13363;>NVE1202	2	4	4	4	1	2	2	0	2	3	3	2	0	1	3	0	2	1	0	1	0	1	0	0	1	2	2	0	2	3	3	2	0	1	3	0	2	1	0	1	0	1	0	0
NVE12020;NVE23085	NVE12020	3;1	3;1	3;1	>NVE12020	2	3	3	3	3	3	3	2	2	2	2	2	0	0	0	0	0	0	0	0	0	0	0	0	3	3	3	2	2	2	2	2	0	0	0	0	0	0	0	0	0	0	0	0
NVE12023	NVE12023	2	2	2	>NVE12023	1	2	2	2	1	1	1	0	1	1	1	1	0	0	0	0	0	0	0	0	0	1	0	0	1	1	1	0	1	1	1	1	0	0	0	0	0	0	0	0	0	1	0	0
NVE12026;NVE23267	NVE12026	19;2	19;2	19;2	>NVE12026	2	19	19	19	7	9	10	8	8	11	11	6	4	6	6	0	12	14	14	10	2	1	1	0	7	9	10	8	8	11	11	6	4	6	6	0	12	14	14	10	2	1	1	0
NVE12027	NVE12027	3	3	3	>NVE12027	1	3	3	3	3	3	2	1	3	3	3	1	2	1	1	1	2	2	2	1	0	0	0	0	3	3	2	1	3	3	3	1	2	1	1	1	2	2	2	1	0	0	0	0
NVE12028;NVE7009	NVE12028	3;1	3;1	3;1	>NVE12028	2	3	3	3	1	2	2	1	1	2	0	0	2	2	2	1	0	2	3	0	1	0	2	1	1	2	2	1	1	2	0	0	2	2	2	1	0	2	3	0	1	0	2	1
NVE1203	NVE1203	4	4	4	>NVE1203	1	4	4	4	2	2	2	1	2	3	3	2	3	3	3	1	3	2	2	0	0	0	1	0	2	2	2	1	2	3	3	2	3	3	3	1	3	2	2	0	0	0	1	0
NVE12038	NVE12038	2	2	2	>NVE12038	1	2	2	2	0	0	0	0	0	0	0	1	0	0	0	1	0	1	0	0	0	0	0	0	0	0	0	0	0	0	0	1	0	0	0	1	0	1	0	0	0	0	0	0
NVE12039;NVE25839	NVE12039	41;7	41;7	41;7	>NVE12039	2	41	41	41	33	33	33	26	32	33	34	25	26	28	27	15	25	24	25	16	23	26	24	12	33	33	33	26	32	33	34	25	26	28	27	15	25	24	25	16	23	26	24	12
NVE1204	NVE1204	3	3	3	>NVE1204	1	3	3	3	2	1	2	1	3	3	3	1	2	3	2	1	2	1	3	1	0	0	1	1	2	1	2	1	3	3	3	1	2	3	2	1	2	1	3	1	0	0	1	1
NVE12051	NVE12051	48	48	48	>NVE12051	1	48	48	48	46	43	46	35	45	44	46	32	41	41	41	31	38	37	40	25	37	41	40	31	46	43	46	35	45	44	46	32	41	41	41	31	38	37	40	25	37	41	40	31
NVE12058	NVE12058	4	4	4	>NVE12058	1	4	4	4	2	1	1	1	3	2	2	0	3	3	3	1	3	3	4	1	1	1	1	0	2	1	1	1	3	2	2	0	3	3	3	1	3	3	4	1	1	1	1	0
NVE12062;NVE6595	NVE12062	21;6	21;6	21;6	>NVE12062	2	21	21	21	11	13	13	15	14	12	13	11	13	11	10	8	10	13	13	4	10	11	9	7	11	13	13	15	14	12	13	11	13	11	10	8	10	13	13	4	10	11	9	7
NVE12074;NVE5499	NVE12074;NVE5499	4;4	4;4	4;4	>NVE12074;>NVE5499	2	4	4	4	0	1	1	0	1	0	2	2	4	3	3	1	3	3	4	0	0	0	0	0	0	1	1	0	1	0	2	2	4	3	3	1	3	3	4	0	0	0	0	0
NVE12079	NVE12079	1	1	1	>NVE12079	1	1	1	1	0	1	1	0	0	0	1	0	0	0	0	1	0	0	0	0	0	0	0	0	0	1	1	0	0	0	1	0	0	0	0	1	0	0	0	0	0	0	0	0
NVE12085	NVE12085	26	24	16	>NVE12085	1	26	24	16	17	19	17	15	18	17	19	17	20	21	21	19	21	20	19	18	19	18	19	16	16	18	15	13	16	15	18	16	18	19	20	17	19	19	18	16	17	17	17	14
NVE12092	NVE12092	2	2	2	>NVE12092	1	2	2	2	2	2	2	1	1	2	1	1	0	0	0	0	0	0	0	0	0	0	0	0	2	2	2	1	1	2	1	1	0	0	0	0	0	0	0	0	0	0	0	0
NVE12094;NVE25659;NVE6426;NVE6427	NVE12094	92;6;5;1	92;6;5;1	91;6;5;1	>NVE12094	4	92	92	91	79	74	79	55	75	78	79	55	60	57	58	40	62	58	60	40	71	74	71	57	79	74	79	55	75	78	79	55	60	57	58	40	62	58	60	40	71	74	71	57
NVE12106	NVE12106	16	10	10	>NVE12106	1	16	10	10	14	11	11	9	13	15	14	12	11	10	8	7	6	7	6	6	4	2	2	1	8	5	5	4	7	9	8	6	6	6	4	3	3	3	3	2	1	0	0	0
NVE12107	NVE12107	3	3	3	>NVE12107	1	3	3	3	1	1	1	1	1	1	1	0	0	0	0	0	1	1	1	0	2	2	2	0	1	1	1	1	1	1	1	0	0	0	0	0	1	1	1	0	2	2	2	0
NVE12108	NVE12108	20	20	14	>NVE12108	1	20	20	14	18	17	17	14	17	18	18	16	12	10	9	10	6	9	9	8	4	3	3	2	18	17	17	14	17	18	18	16	12	10	9	10	6	9	9	8	4	3	3	2
NVE12110	NVE12110	5	5	5	>NVE12110	1	5	5	5	2	1	2	0	1	1	0	0	3	3	4	0	2	3	1	0	0	0	1	0	2	1	2	0	1	1	0	0	3	3	4	0	2	3	1	0	0	0	1	0
NVE12112;NVE14174	NVE12112	4;1	4;1	4;1	>NVE12112	2	4	4	4	3	3	2	1	3	4	2	1	3	2	2	0	2	4	3	0	0	0	0	1	3	3	2	1	3	4	2	1	3	2	2	0	2	4	3	0	0	0	0	1
NVE12113	NVE12113	3	3	3	>NVE12113	1	3	3	3	1	1	1	1	1	1	1	3	1	0	1	1	0	0	0	1	0	1	1	1	1	1	1	1	1	1	1	3	1	0	1	1	0	0	0	1	0	1	1	1
NVE12114	NVE12114	2	2	2	>NVE12114	1	2	2	2	1	2	1	0	1	2	1	0	0	1	1	0	1	1	1	0	1	0	1	0	1	2	1	0	1	2	1	0	0	1	1	0	1	1	1	0	1	0	1	0
NVE12116	NVE12116	1	1	1	>NVE12116	1	1	1	1	0	0	0	0	0	0	0	0	0	0	0	1	0	0	0	1	0	1	0	0	0	0	0	0	0	0	0	0	0	0	0	1	0	0	0	1	0	1	0	0
NVE12119	NVE12119	7	7	7	>NVE12119	1	7	7	7	4	4	4	2	6	6	5	3	6	6	5	4	7	5	5	4	4	5	5	4	4	4	4	2	6	6	5	3	6	6	5	4	7	5	5	4	4	5	5	4
NVE1212	NVE1212	15	15	15	>NVE1212	1	15	15	15	8	11	9	7	9	9	7	7	5	3	6	3	5	5	4	3	5	4	4	1	8	11	9	7	9	9	7	7	5	3	6	3	5	5	4	3	5	4	4	1
NVE12120	NVE12120	13	13	13	>NVE12120	1	13	13	13	11	10	10	5	9	8	8	5	7	5	5	4	6	6	4	3	3	4	0	4	11	10	10	5	9	8	8	5	7	5	5	4	6	6	4	3	3	4	0	4
NVE12122	NVE12122	11	11	11	>NVE12122	1	11	11	11	10	8	8	5	9	9	9	4	7	7	7	4	6	7	8	3	10	8	8	5	10	8	8	5	9	9	9	4	7	7	7	4	6	7	8	3	10	8	8	5
NVE12125	NVE12125	2	2	2	>NVE12125	1	2	2	2	1	0	0	1	1	2	2	1	0	0	1	0	2	2	2	1	0	0	0	0	1	0	0	1	1	2	2	1	0	0	1	0	2	2	2	1	0	0	0	0
NVE12126	NVE12126	11	11	11	>NVE12126	1	11	11	11	5	7	7	3	8	7	6	3	8	8	5	4	5	5	5	2	6	8	7	2	5	7	7	3	8	7	6	3	8	8	5	4	5	5	5	2	6	8	7	2
NVE12128	NVE12128	1	1	1	>NVE12128	1	1	1	1	0	0	0	0	0	0	0	0	0	0	0	0	0	1	0	0	0	0	0	0	0	0	0	0	0	0	0	0	0	0	0	0	0	1	0	0	0	0	0	0
NVE1213	NVE1213	12	12	12	>NVE1213	1	12	12	12	8	9	8	7	10	10	11	11	6	6	7	5	4	6	4	0	1	0	1	0	8	9	8	7	10	10	11	11	6	6	7	5	4	6	4	0	1	0	1	0
NVE12135	NVE12135	3	3	3	>NVE12135	1	3	3	3	1	1	1	0	2	1	1	1	0	1	1	0	0	0	1	0	2	1	1	1	1	1	1	0	2	1	1	1	0	1	1	0	0	0	1	0	2	1	1	1
NVE12136	NVE12136	2	2	2	>NVE12136	1	2	2	2	1	1	1	0	1	1	1	0	0	0	0	0	1	1	1	0	1	1	1	0	1	1	1	0	1	1	1	0	0	0	0	0	1	1	1	0	1	1	1	0
NVE12138	NVE12138	13	2	2	>NVE12138	1	13	2	2	9	10	9	6	10	11	11	6	11	11	9	6	11	9	12	5	7	7	7	4	0	0	1	0	0	1	1	0	1	1	1	0	2	1	1	0	0	0	0	0
NVE12139	NVE12139	5	5	5	>NVE12139	1	5	5	5	4	4	2	4	2	3	3	3	2	2	2	3	2	2	3	2	3	3	3	3	4	4	2	4	2	3	3	3	2	2	2	3	2	2	3	2	3	3	3	3
NVE12141	NVE12141	4	4	4	>NVE12141	1	4	4	4	0	0	0	2	0	1	0	3	0	0	0	0	1	0	0	0	0	0	0	0	0	0	0	2	0	1	0	3	0	0	0	0	1	0	0	0	0	0	0	0
NVE12148	NVE12148	2	2	2	>NVE12148	1	2	2	2	1	1	1	0	1	0	0	0	0	0	0	0	1	2	1	1	1	1	1	0	1	1	1	0	1	0	0	0	0	0	0	0	1	2	1	1	1	1	1	0
NVE12149	NVE12149	8	8	8	>NVE12149	1	8	8	8	7	6	7	5	6	5	6	5	5	5	6	4	6	7	4	5	5	4	5	3	7	6	7	5	6	5	6	5	5	5	6	4	6	7	4	5	5	4	5	3
NVE12153	NVE12153	1	1	1	>NVE12153	1	1	1	1	0	0	0	0	0	0	1	0	1	1	1	0	0	1	1	0	0	0	0	0	0	0	0	0	0	0	1	0	1	1	1	0	0	1	1	0	0	0	0	0
NVE12159	NVE12159	12	12	12	>NVE12159	1	12	12	12	1	1	2	1	7	7	7	1	9	11	9	2	8	8	8	1	1	1	1	0	1	1	2	1	7	7	7	1	9	11	9	2	8	8	8	1	1	1	1	0
NVE1216	NVE1216	16	16	16	>NVE1216	1	16	16	16	4	5	6	5	12	14	13	12	8	7	7	4	6	5	6	3	0	0	0	1	4	5	6	5	12	14	13	12	8	7	7	4	6	5	6	3	0	0	0	1
NVE12161	NVE12161	3	3	3	>NVE12161	1	3	3	3	0	1	1	1	1	0	1	1	0	2	1	1	1	1	1	1	3	2	3	0	0	1	1	1	1	0	1	1	0	2	1	1	1	1	1	1	3	2	3	0
NVE12164	NVE12164	6	6	6	>NVE12164	1	6	6	6	3	1	1	1	3	4	1	2	1	1	1	1	1	3	2	1	0	1	0	0	3	1	1	1	3	4	1	2	1	1	1	1	1	3	2	1	0	1	0	0
NVE12165	NVE12165	12	12	12	>NVE12165	1	12	12	12	9	9	9	10	10	9	9	8	7	9	8	5	8	8	7	4	8	8	9	9	9	9	9	10	10	9	9	8	7	9	8	5	8	8	7	4	8	8	9	9
NVE12172	NVE12172	5	5	5	>NVE12172	1	5	5	5	2	1	2	2	2	0	1	1	1	1	2	0	3	1	2	2	1	1	1	1	2	1	2	2	2	0	1	1	1	1	2	0	3	1	2	2	1	1	1	1
NVE12173	NVE12173	3	3	3	>NVE12173	1	3	3	3	1	1	1	0	1	1	1	1	0	2	1	0	0	1	0	0	0	0	0	0	1	1	1	0	1	1	1	1	0	2	1	0	0	1	0	0	0	0	0	0
NVE12176	NVE12176	2	2	2	>NVE12176	1	2	2	2	0	0	0	0	0	0	0	0	1	1	0	0	1	1	2	0	0	0	0	0	0	0	0	0	0	0	0	0	1	1	0	0	1	1	2	0	0	0	0	0
NVE12177	NVE12177	4	4	4	>NVE12177	1	4	4	4	4	3	4	4	3	3	2	4	1	1	1	0	2	3	3	0	3	3	3	2	4	3	4	4	3	3	2	4	1	1	1	0	2	3	3	0	3	3	3	2
NVE12178	NVE12178	14	14	14	>NVE12178	1	14	14	14	9	9	9	6	11	11	12	7	11	12	10	5	10	10	12	4	6	7	6	4	9	9	9	6	11	11	12	7	11	12	10	5	10	10	12	4	6	7	6	4
NVE12179	NVE12179	18	18	18	>NVE12179	1	18	18	18	10	12	12	7	16	16	16	14	12	10	12	8	17	14	16	13	0	0	0	1	10	12	12	7	16	16	16	14	12	10	12	8	17	14	16	13	0	0	0	1
NVE12182	NVE12182	6	6	6	>NVE12182	1	6	6	6	0	0	0	0	0	0	0	0	0	0	0	0	5	4	3	2	0	0	0	0	0	0	0	0	0	0	0	0	0	0	0	0	5	4	3	2	0	0	0	0
NVE1219	NVE1219	22	22	22	>NVE1219	1	22	22	22	15	16	18	12	18	19	18	11	19	17	20	10	17	19	18	10	9	9	10	5	15	16	18	12	18	19	18	11	19	17	20	10	17	19	18	10	9	9	10	5
NVE12190	NVE12190	2	2	2	>NVE12190	1	2	2	2	1	1	2	2	0	1	1	0	0	0	0	0	0	0	0	0	0	0	0	0	1	1	2	2	0	1	1	0	0	0	0	0	0	0	0	0	0	0	0	0
NVE12195	NVE12195	24	24	24	>NVE12195	1	24	24	24	7	4	3	6	14	10	10	9	20	19	21	13	15	17	17	12	0	0	1	3	7	4	3	6	14	10	10	9	20	19	21	13	15	17	17	12	0	0	1	3
NVE12198	NVE12198	2	2	2	>NVE12198	1	2	2	2	1	0	2	0	1	0	2	0	1	1	1	0	1	1	1	0	0	0	0	0	1	0	2	0	1	0	2	0	1	1	1	0	1	1	1	0	0	0	0	0
NVE1220	NVE1220	8	8	8	>NVE1220	1	8	8	8	7	7	6	4	8	8	8	4	8	8	8	3	8	6	8	3	4	4	4	3	7	7	6	4	8	8	8	4	8	8	8	3	8	6	8	3	4	4	4	3
NVE12203	NVE12203	3	3	3	>NVE12203	1	3	3	3	1	1	1	1	1	1	1	0	0	1	2	0	0	0	1	0	1	1	1	0	1	1	1	1	1	1	1	0	0	1	2	0	0	0	1	0	1	1	1	0
NVE12207	NVE12207	12	12	12	>NVE12207	1	12	12	12	7	7	5	5	4	7	7	5	6	8	6	4	6	5	7	3	2	3	2	0	7	7	5	5	4	7	7	5	6	8	6	4	6	5	7	3	2	3	2	0
NVE1221	NVE1221	8	8	8	>NVE1221	1	8	8	8	4	3	5	4	6	4	6	4	6	4	7	4	4	5	3	2	1	2	2	3	4	3	5	4	6	4	6	4	6	4	7	4	4	5	3	2	1	2	2	3
NVE12210;NVE25749	NVE12210	13;3	13;3	11;3	>NVE12210	2	13	13	11	9	8	7	6	9	7	9	7	10	10	9	4	9	9	8	4	7	8	9	6	9	8	7	6	9	7	9	7	10	10	9	4	9	9	8	4	7	8	9	6
NVE12211;NVE837	NVE12211	43;1	43;1	43;1	>NVE12211	2	43	43	43	29	24	31	24	24	23	23	24	21	18	21	18	21	18	21	16	30	28	32	23	29	24	31	24	24	23	23	24	21	18	21	18	21	18	21	16	30	28	32	23
NVE12218	NVE12218	3	2	2	>NVE12218	1	3	2	2	3	3	3	2	3	3	3	2	3	3	3	2	1	1	1	1	1	1	1	0	2	2	2	1	2	2	2	1	2	2	2	1	0	0	0	0	1	1	1	0
NVE12228	NVE12228	14	14	14	>NVE12228	1	14	14	14	10	6	7	8	7	7	8	6	7	7	5	6	6	6	7	4	0	1	0	0	10	6	7	8	7	7	8	6	7	7	5	6	6	6	7	4	0	1	0	0
NVE12229	NVE12229	1	1	1	>NVE12229	1	1	1	1	0	0	0	0	1	0	0	0	0	0	0	0	0	0	0	0	1	1	1	0	0	0	0	0	1	0	0	0	0	0	0	0	0	0	0	0	1	1	1	0
NVE1223	NVE1223	6	6	6	>NVE1223	1	6	6	6	2	3	3	3	2	2	2	2	3	2	1	1	2	1	3	3	1	1	1	2	2	3	3	3	2	2	2	2	3	2	1	1	2	1	3	3	1	1	1	2
NVE12231	NVE12231	4	4	4	>NVE12231	1	4	4	4	3	3	3	3	3	3	3	2	3	3	3	2	3	3	3	2	2	2	2	1	3	3	3	3	3	3	3	2	3	3	3	2	3	3	3	2	2	2	2	1
NVE13443;NVE12234	NVE13443;NVE12234	1;1	1;1	1;1	>NVE13443;>NVE12234	2	1	1	1	1	1	1	0	1	1	1	0	0	0	0	0	0	0	0	0	1	1	1	1	1	1	1	0	1	1	1	0	0	0	0	0	0	0	0	0	1	1	1	1
NVE12235	NVE12235	4	4	4	>NVE12235	1	4	4	4	1	1	0	1	0	0	0	0	0	1	0	0	2	2	2	0	0	1	1	0	1	1	0	1	0	0	0	0	0	1	0	0	2	2	2	0	0	1	1	0
NVE12245	NVE12245	1	1	1	>NVE12245	1	1	1	1	1	1	0	0	0	0	1	0	0	0	0	0	0	0	1	0	0	0	0	0	1	1	0	0	0	0	1	0	0	0	0	0	0	0	1	0	0	0	0	0
NVE12246	NVE12246	14	14	14	>NVE12246	1	14	14	14	12	12	11	7	10	11	11	8	12	11	13	6	11	11	10	5	10	11	11	7	12	12	11	7	10	11	11	8	12	11	13	6	11	11	10	5	10	11	11	7
NVE12247	NVE12247	1	1	1	>NVE12247	1	1	1	1	1	1	1	1	1	1	1	1	1	1	1	1	1	1	1	1	0	0	1	0	1	1	1	1	1	1	1	1	1	1	1	1	1	1	1	1	0	0	1	0
NVE12251;NVE13766;NVE13765;NVE12635	NVE12251	31;5;1;1	31;5;1;1	31;5;1;1	>NVE12251	4	31	31	31	22	18	20	16	27	23	26	18	6	9	9	4	8	6	9	5	2	1	0	2	22	18	20	16	27	23	26	18	6	9	9	4	8	6	9	5	2	1	0	2
NVE12257	NVE12257	11	11	11	>NVE12257	1	11	11	11	4	3	2	2	1	3	2	2	3	1	1	1	2	1	2	1	6	5	7	4	4	3	2	2	1	3	2	2	3	1	1	1	2	1	2	1	6	5	7	4
NVE12259	NVE12259	1	1	1	>NVE12259	1	1	1	1	0	0	0	0	0	0	0	0	0	1	1	0	0	0	0	0	0	0	0	0	0	0	0	0	0	0	0	0	0	1	1	0	0	0	0	0	0	0	0	0
NVE1226	NVE1226	16	16	16	>NVE1226	1	16	16	16	11	11	11	9	12	12	10	9	5	9	8	6	5	9	6	6	3	1	2	1	11	11	11	9	12	12	10	9	5	9	8	6	5	9	6	6	3	1	2	1
NVE12260	NVE12260	19	19	19	>NVE12260	1	19	19	19	12	14	13	11	12	16	11	12	14	13	12	9	12	9	13	11	7	7	8	5	12	14	13	11	12	16	11	12	14	13	12	9	12	9	13	11	7	7	8	5
NVE12261	NVE12261	10	10	10	>NVE12261	1	10	10	10	5	6	6	5	5	7	4	6	4	4	6	4	4	7	4	3	5	5	6	4	5	6	6	5	5	7	4	6	4	4	6	4	4	7	4	3	5	5	6	4
NVE12262	NVE12262	1	1	1	>NVE12262	1	1	1	1	0	0	0	0	0	1	1	0	1	1	1	0	0	0	0	0	0	0	0	0	0	0	0	0	0	1	1	0	1	1	1	0	0	0	0	0	0	0	0	0
NVE1227	NVE1227	9	9	9	>NVE1227	1	9	9	9	8	7	7	6	7	7	7	5	5	7	8	2	6	5	6	3	1	3	2	1	8	7	7	6	7	7	7	5	5	7	8	2	6	5	6	3	1	3	2	1
NVE12292;NVE22109;NVE5028;NVE5025;NVE18857;NVE17909;NVE12589;NVE10687;NVE10682;NVE10669;NVE24776	NVE12292	15;4;2;2;2;2;2;2;2;2;2	6;1;1;1;1;1;1;1;1;1;1	0;0;0;0;0;0;0;0;0;0;0	>NVE12292	11	15	6	0	8	8	9	6	7	9	9	5	10	11	10	4	11	11	12	7	1	2	2	0	3	3	3	2	3	4	4	1	4	4	3	2	4	4	5	3	0	1	1	0
NVE12300	NVE12300	5	5	5	>NVE12300	1	5	5	5	2	2	3	4	3	3	3	4	2	1	1	2	1	0	3	0	2	2	2	1	2	2	3	4	3	3	3	4	2	1	1	2	1	0	3	0	2	2	2	1
NVE12301	NVE12301	3	3	3	>NVE12301	1	3	3	3	1	0	0	0	1	1	2	1	1	0	1	0	0	0	0	0	0	0	0	0	1	0	0	0	1	1	2	1	1	0	1	0	0	0	0	0	0	0	0	0
NVE12303	NVE12303	4	4	4	>NVE12303	1	4	4	4	4	4	3	1	3	3	3	1	4	3	3	1	3	3	4	1	1	0	0	0	4	4	3	1	3	3	3	1	4	3	3	1	3	3	4	1	1	0	0	0
NVE12306	NVE12306	1	1	1	>NVE12306	1	1	1	1	1	1	0	1	0	1	0	1	1	1	1	1	0	0	0	0	1	1	1	0	1	1	0	1	0	1	0	1	1	1	1	1	0	0	0	0	1	1	1	0
NVE1232	NVE1232	7	7	7	>NVE1232	1	7	7	7	4	4	4	1	4	2	6	0	3	2	4	1	4	3	2	1	2	2	4	1	4	4	4	1	4	2	6	0	3	2	4	1	4	3	2	1	2	2	4	1
NVE12326	NVE12326	5	5	5	>NVE12326	1	5	5	5	2	3	2	0	4	4	4	3	3	4	3	1	2	2	3	1	0	0	0	0	2	3	2	0	4	4	4	3	3	4	3	1	2	2	3	1	0	0	0	0
NVE12327	NVE12327	1	1	1	>NVE12327	1	1	1	1	0	0	0	0	1	1	1	0	1	1	1	0	1	1	1	0	0	0	0	0	0	0	0	0	1	1	1	0	1	1	1	0	1	1	1	0	0	0	0	0
NVE12328	NVE12328	3	3	3	>NVE12328	1	3	3	3	1	1	1	0	1	1	1	0	1	1	1	1	1	2	1	1	0	0	0	0	1	1	1	0	1	1	1	0	1	1	1	1	1	2	1	1	0	0	0	0
NVE12334;NVE3662	NVE12334;NVE3662	2;2	2;2	2;2	>NVE12334;>NVE3662	2	2	2	2	2	2	2	0	2	2	2	0	1	1	1	0	0	0	0	0	0	0	0	0	2	2	2	0	2	2	2	0	1	1	1	0	0	0	0	0	0	0	0	0
NVE12337;NVE14145;NVE3665	NVE12337	35;13;11	35;13;11	35;13;11	>NVE12337	3	35	35	35	26	23	27	19	24	27	29	19	16	18	23	14	22	21	20	11	2	3	1	4	26	23	27	19	24	27	29	19	16	18	23	14	22	21	20	11	2	3	1	4
NVE12339;NVE19996	NVE12339	18;3	18;3	18;3	>NVE12339	2	18	18	18	13	12	15	5	14	13	14	9	9	12	12	2	13	10	10	4	2	3	1	0	13	12	15	5	14	13	14	9	9	12	12	2	13	10	10	4	2	3	1	0
NVE12340	NVE12340	3	3	3	>NVE12340	1	3	3	3	2	3	2	2	3	3	3	2	3	3	2	1	2	3	3	2	0	0	0	0	2	3	2	2	3	3	3	2	3	3	2	1	2	3	3	2	0	0	0	0
NVE12342	NVE12342	4	3	2	>NVE12342	1	4	3	2	4	2	4	1	2	3	3	2	2	4	3	1	4	2	4	0	1	1	1	1	3	2	3	1	1	2	2	1	1	3	2	1	3	1	3	0	0	0	0	0
NVE12348	NVE12348	3	3	3	>NVE12348	1	3	3	3	0	1	1	0	1	1	0	1	1	1	0	0	0	0	1	0	0	0	1	0	0	1	1	0	1	1	0	1	1	1	0	0	0	0	1	0	0	0	1	0
NVE12350;NVE15664;NVE500	NVE12350	6;2;1	6;2;1	6;2;1	>NVE12350	3	6	6	6	4	3	4	5	4	4	4	4	2	2	2	2	2	3	4	1	1	0	2	2	4	3	4	5	4	4	4	4	2	2	2	2	2	3	4	1	1	0	2	2
NVE12352	NVE12352	6	6	5	>NVE12352	1	6	6	5	4	4	4	5	4	4	3	4	3	3	4	2	4	3	4	2	3	4	4	4	4	4	4	5	4	4	3	4	3	3	4	2	4	3	4	2	3	4	4	4
NVE12353;NVE22356	NVE12353	4;1	4;1	4;1	>NVE12353	2	4	4	4	1	1	1	1	1	0	1	3	0	1	1	2	0	1	0	2	0	0	0	0	1	1	1	1	1	0	1	3	0	1	1	2	0	1	0	2	0	0	0	0
NVE12355	NVE12355	8	8	8	>NVE12355	1	8	8	8	7	6	7	2	6	6	5	3	3	1	4	1	3	4	3	0	6	6	6	3	7	6	7	2	6	6	5	3	3	1	4	1	3	4	3	0	6	6	6	3
NVE12356	NVE12356	9	9	9	>NVE12356	1	9	9	9	2	2	3	3	4	3	3	4	4	4	1	1	3	2	2	2	0	0	1	2	2	2	3	3	4	3	3	4	4	4	1	1	3	2	2	2	0	0	1	2
NVE1236	NVE1236	3	3	3	>NVE1236	1	3	3	3	0	0	0	0	0	1	0	0	0	0	0	0	3	2	2	1	0	0	0	1	0	0	0	0	0	1	0	0	0	0	0	0	3	2	2	1	0	0	0	1
NVE20096;NVE12362	NVE20096;NVE12362	1;1	1;1	1;1	>NVE20096;>NVE12362	2	1	1	1	1	1	1	0	1	1	1	0	1	0	1	0	1	1	1	0	0	0	0	0	1	1	1	0	1	1	1	0	1	0	1	0	1	1	1	0	0	0	0	0
NVE12365	NVE12365	1	1	1	>NVE12365	1	1	1	1	0	0	0	0	0	0	0	0	1	1	0	0	0	0	1	0	0	0	0	0	0	0	0	0	0	0	0	0	1	1	0	0	0	0	1	0	0	0	0	0
NVE12374	NVE12374	14	14	14	>NVE12374	1	14	14	14	11	10	12	6	12	12	12	6	4	4	4	3	7	4	7	6	12	11	11	5	11	10	12	6	12	12	12	6	4	4	4	3	7	4	7	6	12	11	11	5
NVE12375	NVE12375	18	18	10	>NVE12375	1	18	18	10	15	16	18	14	15	16	15	13	6	4	4	3	12	13	12	8	10	9	10	8	15	16	18	14	15	16	15	13	6	4	4	3	12	13	12	8	10	9	10	8
NVE12377	NVE12377	2	2	2	>NVE12377	1	2	2	2	1	1	2	1	1	1	1	1	0	1	0	1	1	1	1	1	1	1	1	0	1	1	2	1	1	1	1	1	0	1	0	1	1	1	1	1	1	1	1	0
NVE1238	NVE1238	15	15	15	>NVE1238	1	15	15	15	11	9	10	5	10	11	10	5	10	9	11	7	12	11	13	6	11	7	9	7	11	9	10	5	10	11	10	5	10	9	11	7	12	11	13	6	11	7	9	7
NVE12382;NVE17895	NVE12382;NVE17895	2;2	2;2	2;2	>NVE12382;>NVE17895	2	2	2	2	1	1	0	0	2	2	2	0	1	1	2	0	1	0	2	0	0	0	0	0	1	1	0	0	2	2	2	0	1	1	2	0	1	0	2	0	0	0	0	0
NVE12386	NVE12386	21	21	21	>NVE12386	1	21	21	21	14	18	17	11	16	17	18	10	12	12	11	8	8	8	10	6	5	5	9	4	14	18	17	11	16	17	18	10	12	12	11	8	8	8	10	6	5	5	9	4
NVE12387	NVE12387	5	5	5	>NVE12387	1	5	5	5	3	3	5	0	3	3	4	1	1	3	1	0	0	0	0	0	0	0	0	0	3	3	5	0	3	3	4	1	1	3	1	0	0	0	0	0	0	0	0	0
NVE12389	NVE12389	11	11	11	>NVE12389	1	11	11	11	8	9	8	10	9	9	10	9	9	8	7	5	10	10	9	5	8	9	8	7	8	9	8	10	9	9	10	9	9	8	7	5	10	10	9	5	8	9	8	7
NVE12390;NVE12391	NVE12390;NVE12391	14;9	14;9	14;9	>NVE12390;>NVE12391	2	14	14	14	4	1	5	2	3	4	3	3	12	11	11	4	10	10	12	5	3	3	5	1	4	1	5	2	3	4	3	3	12	11	11	4	10	10	12	5	3	3	5	1
NVE12393	NVE12393	1	1	1	>NVE12393	1	1	1	1	0	0	0	1	1	1	1	1	1	1	1	1	1	1	1	1	0	0	0	0	0	0	0	1	1	1	1	1	1	1	1	1	1	1	1	1	0	0	0	0
NVE12396	NVE12396	4	4	4	>NVE12396	1	4	4	4	3	2	2	2	3	2	2	2	2	3	2	1	2	0	0	1	0	0	0	2	3	2	2	2	3	2	2	2	2	3	2	1	2	0	0	1	0	0	0	2
NVE12397	NVE12397	11	11	9	>NVE12397	1	11	11	9	7	4	6	6	6	5	6	6	8	7	8	1	7	7	6	2	3	2	1	0	7	4	6	6	6	5	6	6	8	7	8	1	7	7	6	2	3	2	1	0
NVE12405	NVE12405	8	8	8	>NVE12405	1	8	8	8	5	5	6	3	7	6	5	4	4	8	5	2	3	2	5	2	2	2	3	4	5	5	6	3	7	6	5	4	4	8	5	2	3	2	5	2	2	2	3	4
NVE17265;NVE12409;NVE23382;NVE19491	NVE17265;NVE12409;NVE23382;NVE19491	18;18;13;9	2;2;0;0	1;1;0;0	>NVE17265;>NVE12409;>NVE23382;>NVE19491	4	18	2	1	14	16	15	9	16	16	16	9	13	14	12	9	17	14	17	8	6	6	5	3	0	0	0	0	0	0	0	0	0	0	0	0	2	1	2	0	0	0	0	0
NVE17266;NVE12410	NVE17266;NVE12410	8;8	2;2	1;1	>NVE17266;>NVE12410	2	8	2	1	7	6	6	3	6	6	6	3	6	6	5	3	8	7	8	4	2	3	2	2	1	0	0	0	0	0	0	0	0	0	0	0	2	1	2	1	1	1	1	0
NVE12417;NVE7669	NVE12417;NVE7669	12;11	12;11	12;11	>NVE12417;>NVE7669	2	12	12	12	9	9	7	9	9	9	9	9	10	8	7	8	9	7	6	7	7	7	7	6	9	9	7	9	9	9	9	9	10	8	7	8	9	7	6	7	7	7	7	6
NVE12427	NVE12427	4	4	4	>NVE12427	1	4	4	4	1	2	2	1	1	2	2	1	2	1	1	0	1	1	2	0	1	1	0	1	1	2	2	1	1	2	2	1	2	1	1	0	1	1	2	0	1	1	0	1
NVE12428	NVE12428	2	2	2	>NVE12428	1	2	2	2	1	2	2	0	2	2	1	0	1	0	0	0	0	1	0	1	0	0	0	0	1	2	2	0	2	2	1	0	1	0	0	0	0	1	0	1	0	0	0	0
NVE12433	NVE12433	2	2	2	>NVE12433	1	2	2	2	0	2	2	0	1	0	0	1	0	0	1	1	0	1	1	0	0	0	0	0	0	2	2	0	1	0	0	1	0	0	1	1	0	1	1	0	0	0	0	0
NVE12434;NVE12435	NVE12434	3;1	3;1	3;1	>NVE12434	2	3	3	3	2	1	2	1	2	2	2	1	1	1	1	0	1	0	2	1	1	1	0	0	2	1	2	1	2	2	2	1	1	1	1	0	1	0	2	1	1	1	0	0
NVE23733;NVE12436	NVE23733;NVE12436	1;1	1;1	1;1	>NVE23733;>NVE12436	2	1	1	1	0	0	0	0	0	0	0	0	0	1	1	1	1	1	1	1	0	0	0	0	0	0	0	0	0	0	0	0	0	1	1	1	1	1	1	1	0	0	0	0
NVE12437	NVE12437	11	11	8	>NVE12437	1	11	11	8	4	4	4	3	2	1	1	3	10	11	10	6	10	10	9	7	1	2	1	1	4	4	4	3	2	1	1	3	10	11	10	6	10	10	9	7	1	2	1	1
NVE12443;NVE12440;NVE12438	NVE12443;NVE12440;NVE12438	8;8;8	8;8;8	8;8;8	>NVE12443;>NVE12440;>NVE12438	3	8	8	8	5	7	7	4	5	4	5	4	1	3	3	1	6	7	5	1	7	8	7	3	5	7	7	4	5	4	5	4	1	3	3	1	6	7	5	1	7	8	7	3
NVE12444;NVE12441	NVE12444;NVE12441	4;4	4;4	4;4	>NVE12444;>NVE12441	2	4	4	4	1	1	2	0	2	3	3	1	2	2	2	1	2	4	4	1	0	0	0	0	1	1	2	0	2	3	3	1	2	2	2	1	2	4	4	1	0	0	0	0
NVE12442;NVE12439	NVE12442	8;2	8;2	8;2	>NVE12442	2	8	8	8	4	3	4	0	3	2	2	1	7	6	6	3	4	7	6	2	4	3	2	2	4	3	4	0	3	2	2	1	7	6	6	3	4	7	6	2	4	3	2	2
NVE12449	NVE12449	3	3	3	>NVE12449	1	3	3	3	1	1	0	0	0	0	0	0	3	3	2	0	2	1	2	1	0	0	0	0	1	1	0	0	0	0	0	0	3	3	2	0	2	1	2	1	0	0	0	0
NVE1245	NVE1245	11	11	11	>NVE1245	1	11	11	11	9	9	9	6	10	10	10	7	9	8	7	8	9	6	9	6	4	4	3	3	9	9	9	6	10	10	10	7	9	8	7	8	9	6	9	6	4	4	3	3
NVE12455	NVE12455	1	1	1	>NVE12455	1	1	1	1	1	0	1	0	1	1	1	0	0	0	0	0	0	0	0	0	0	1	0	0	1	0	1	0	1	1	1	0	0	0	0	0	0	0	0	0	0	1	0	0
NVE12457	NVE12457	11	11	11	>NVE12457	1	11	11	11	9	9	9	3	8	8	9	5	8	9	10	3	6	5	9	3	2	4	3	4	9	9	9	3	8	8	9	5	8	9	10	3	6	5	9	3	2	4	3	4
NVE1246	NVE1246	3	3	3	>NVE1246	1	3	3	3	2	3	1	0	2	2	0	0	0	0	0	0	0	0	1	0	1	0	0	0	2	3	1	0	2	2	0	0	0	0	0	0	0	0	1	0	1	0	0	0
NVE1247	NVE1247	112	112	112	>NVE1247	1	112	112	112	67	67	68	49	81	78	81	57	91	87	91	56	89	92	90	52	63	54	62	23	67	67	68	49	81	78	81	57	91	87	91	56	89	92	90	52	63	54	62	23
NVE12470	NVE12470	3	3	3	>NVE12470	1	3	3	3	3	3	3	2	3	3	3	2	2	2	2	1	2	3	2	1	3	3	2	2	3	3	3	2	3	3	3	2	2	2	2	1	2	3	2	1	3	3	2	2
NVE12485	NVE12485	11	11	11	>NVE12485	1	11	11	11	10	9	9	3	7	6	6	2	1	0	0	0	0	0	0	1	7	9	7	2	10	9	9	3	7	6	6	2	1	0	0	0	0	0	0	1	7	9	7	2
NVE12492;NVE12614	NVE12492	8;1	8;1	8;1	>NVE12492	2	8	8	8	4	5	5	3	5	5	4	4	3	6	4	3	5	4	6	3	2	1	1	2	4	5	5	3	5	5	4	4	3	6	4	3	5	4	6	3	2	1	1	2
NVE12493	NVE12493	9	9	9	>NVE12493	1	9	9	9	9	8	8	7	8	7	8	7	7	6	6	7	7	6	7	7	8	7	8	7	9	8	8	7	8	7	8	7	7	6	6	7	7	6	7	7	8	7	8	7
NVE12495	NVE12495	30	30	29	>NVE12495	1	30	30	29	1	0	0	0	1	1	1	1	22	23	21	16	26	25	24	19	0	1	2	1	1	0	0	0	1	1	1	1	22	23	21	16	26	25	24	19	0	1	2	1
NVE12501;NVE18212	NVE12501	24;4	24;4	24;4	>NVE12501	2	24	24	24	8	6	5	2	21	22	19	14	4	8	7	3	4	4	4	1	1	1	2	0	8	6	5	2	21	22	19	14	4	8	7	3	4	4	4	1	1	1	2	0
NVE12505	NVE12505	6	6	6	>NVE12505	1	6	6	6	5	4	4	4	4	4	5	4	4	3	3	3	4	4	4	2	1	2	2	1	5	4	4	4	4	4	5	4	4	3	3	3	4	4	4	2	1	2	2	1
NVE12507	NVE12507	1	1	1	>NVE12507	1	1	1	1	1	1	1	0	1	0	0	0	1	0	1	0	1	1	1	0	0	0	0	0	1	1	1	0	1	0	0	0	1	0	1	0	1	1	1	0	0	0	0	0
NVE12508	NVE12508	2	2	2	>NVE12508	1	2	2	2	1	1	1	0	0	0	1	0	1	1	1	0	1	1	2	0	0	0	0	0	1	1	1	0	0	0	1	0	1	1	1	0	1	1	2	0	0	0	0	0
NVE12509	NVE12509	2	2	2	>NVE12509	1	2	2	2	1	1	0	1	0	1	0	1	0	0	0	0	1	1	1	0	1	0	1	0	1	1	0	1	0	1	0	1	0	0	0	0	1	1	1	0	1	0	1	0
NVE1251	NVE1251	2	2	2	>NVE1251	1	2	2	2	2	2	2	0	2	2	2	0	1	2	1	0	0	2	1	0	1	1	1	0	2	2	2	0	2	2	2	0	1	2	1	0	0	2	1	0	1	1	1	0
NVE12519	NVE12519	26	26	26	>NVE12519	1	26	26	26	20	19	21	17	21	21	21	18	20	21	20	17	19	21	20	17	0	0	0	0	20	19	21	17	21	21	21	18	20	21	20	17	19	21	20	17	0	0	0	0
NVE1252	NVE1252	10	10	10	>NVE1252	1	10	10	10	1	0	0	0	0	0	0	0	8	9	8	1	8	5	7	3	1	1	1	0	1	0	0	0	0	0	0	0	8	9	8	1	8	5	7	3	1	1	1	0
NVE12522	NVE12522	3	3	3	>NVE12522	1	3	3	3	1	2	2	1	2	2	2	1	2	2	1	1	1	1	1	1	0	1	1	0	1	2	2	1	2	2	2	1	2	2	1	1	1	1	1	1	0	1	1	0
NVE12524	NVE12524	4	4	4	>NVE12524	1	4	4	4	1	3	2	0	4	3	3	1	1	1	2	0	0	1	0	0	0	0	0	0	1	3	2	0	4	3	3	1	1	1	2	0	0	1	0	0	0	0	0	0
NVE12526;NVE3234	NVE12526;NVE3234	10;5	10;5	10;5	>NVE12526;>NVE3234	2	10	10	10	7	7	8	5	6	8	7	6	6	6	6	4	7	7	7	6	7	6	8	7	7	7	8	5	6	8	7	6	6	6	6	4	7	7	7	6	7	6	8	7
NVE12527	NVE12527	6	6	6	>NVE12527	1	6	6	6	6	6	6	4	6	6	6	3	4	4	5	3	4	4	5	2	4	6	5	3	6	6	6	4	6	6	6	3	4	4	5	3	4	4	5	2	4	6	5	3
NVE1253	NVE1253	1	1	1	>NVE1253	1	1	1	1	0	0	0	0	0	0	0	0	1	1	1	1	1	1	1	1	0	0	0	0	0	0	0	0	0	0	0	0	1	1	1	1	1	1	1	1	0	0	0	0
NVE3990;NVE12541	NVE3990;NVE12541	3;3	3;3	3;3	>NVE3990;>NVE12541	2	3	3	3	2	2	2	1	1	2	1	1	3	2	2	1	3	3	2	1	2	1	1	0	2	2	2	1	1	2	1	1	3	2	2	1	3	3	2	1	2	1	1	0
NVE12542	NVE12542	3	3	3	>NVE12542	1	3	3	3	2	1	2	2	2	1	1	2	2	2	2	2	2	2	2	1	0	0	0	0	2	1	2	2	2	1	1	2	2	2	2	2	2	2	2	1	0	0	0	0
NVE12543	NVE12543	3	3	3	>NVE12543	1	3	3	3	1	2	3	0	2	3	1	0	3	1	3	1	2	3	3	1	0	0	0	0	1	2	3	0	2	3	1	0	3	1	3	1	2	3	3	1	0	0	0	0
NVE12547	NVE12547	15	15	15	>NVE12547	1	15	15	15	9	10	8	6	12	11	12	9	9	9	7	4	9	8	8	5	0	1	0	0	9	10	8	6	12	11	12	9	9	9	7	4	9	8	8	5	0	1	0	0
NVE12557	NVE12557	8	8	8	>NVE12557	1	8	8	8	7	5	7	4	7	7	7	4	3	5	7	1	5	5	6	2	3	2	1	1	7	5	7	4	7	7	7	4	3	5	7	1	5	5	6	2	3	2	1	1
NVE12558;NVE3232	NVE12558	14;2	14;2	14;2	>NVE12558	2	14	14	14	9	9	8	8	10	10	11	8	11	12	11	5	10	10	11	6	6	7	5	6	9	9	8	8	10	10	11	8	11	12	11	5	10	10	11	6	6	7	5	6
NVE12559;NVE20714	NVE12559	19;2	17;2	17;2	>NVE12559	2	19	17	17	11	12	12	11	16	15	17	12	14	12	13	10	13	12	15	8	7	7	10	5	11	11	12	10	15	14	16	10	14	12	13	9	13	12	15	7	7	7	10	5
NVE12561	NVE12561	26	1	0	>NVE12561	1	26	1	0	18	17	19	16	21	20	19	16	21	17	20	16	15	17	19	14	12	14	14	8	0	1	0	1	1	1	1	1	0	0	0	1	0	0	0	1	0	0	0	0
NVE12565;NVE12562;NVE2356	NVE12565	53;5;1	53;5;1	23;5;1	>NVE12565	3	53	53	23	40	35	38	31	41	40	40	34	44	38	42	31	34	34	40	29	22	22	23	15	40	35	38	31	41	40	40	34	44	38	42	31	34	34	40	29	22	22	23	15
NVE12568	NVE12568	9	9	9	>NVE12568	1	9	9	9	7	6	6	6	6	5	6	6	7	6	6	4	8	6	7	4	1	1	2	0	7	6	6	6	6	5	6	6	7	6	6	4	8	6	7	4	1	1	2	0
NVE12580;NVE10302	NVE12580;NVE10302	11;8	5;5	2;2	>NVE12580;>NVE10302	2	11	5	2	6	6	6	6	7	8	9	7	6	7	6	4	8	9	7	6	1	1	1	0	2	1	3	1	2	3	4	2	2	4	2	0	4	5	3	2	0	0	0	0
NVE12591	NVE12591	2	2	2	>NVE12591	1	2	2	2	1	1	0	1	0	0	1	1	0	0	0	0	0	0	0	0	0	0	0	0	1	1	0	1	0	0	1	1	0	0	0	0	0	0	0	0	0	0	0	0
NVE12592;NVE6970	NVE12592	10;3	2;1	2;1	>NVE12592	2	10	2	2	2	2	1	0	2	2	2	1	9	9	9	7	9	8	8	4	2	2	0	1	0	1	0	0	0	0	1	0	2	2	2	2	1	0	0	0	0	1	0	0
NVE12594	NVE12594	8	8	8	>NVE12594	1	8	8	8	5	6	6	2	7	6	6	3	7	7	7	3	5	6	7	2	2	2	1	1	5	6	6	2	7	6	6	3	7	7	7	3	5	6	7	2	2	2	1	1
NVE12596	NVE12596	8	8	8	>NVE12596	1	8	8	8	6	8	7	4	5	4	5	4	5	4	5	3	5	4	4	2	7	5	4	3	6	8	7	4	5	4	5	4	5	4	5	3	5	4	4	2	7	5	4	3
NVE12597	NVE12597	19	19	19	>NVE12597	1	19	19	19	10	11	8	6	13	13	15	7	11	9	9	5	8	4	6	5	7	5	4	2	10	11	8	6	13	13	15	7	11	9	9	5	8	4	6	5	7	5	4	2
NVE12603	NVE12603	7	7	7	>NVE12603	1	7	7	7	5	4	3	2	3	4	5	3	1	2	1	1	3	0	0	2	1	2	3	1	5	4	3	2	3	4	5	3	1	2	1	1	3	0	0	2	1	2	3	1
NVE12607	NVE12607	2	2	2	>NVE12607	1	2	2	2	1	1	2	1	1	1	1	1	1	1	1	1	1	0	1	1	0	0	0	0	1	1	2	1	1	1	1	1	1	1	1	1	1	0	1	1	0	0	0	0
NVE12609;NVE21661	NVE12609	12;1	12;1	12;1	>NVE12609	2	12	12	12	8	8	6	8	4	5	6	4	3	2	4	2	1	0	0	0	0	0	0	0	8	8	6	8	4	5	6	4	3	2	4	2	1	0	0	0	0	0	0	0
NVE12624	NVE12624	5	5	5	>NVE12624	1	5	5	5	4	2	2	2	4	3	3	2	2	3	1	1	3	2	2	0	4	5	4	1	4	2	2	2	4	3	3	2	2	3	1	1	3	2	2	0	4	5	4	1
NVE12627;NVE1508	NVE12627	36;2	36;2	36;2	>NVE12627	2	36	36	36	23	26	21	25	24	24	25	22	17	18	17	13	20	19	21	9	11	10	11	17	23	26	21	25	24	24	25	22	17	18	17	13	20	19	21	9	11	10	11	17
NVE12632	NVE12632	17	17	17	>NVE12632	1	17	17	17	4	5	5	4	5	4	5	6	7	8	7	5	12	10	10	4	2	1	2	3	4	5	5	4	5	4	5	6	7	8	7	5	12	10	10	4	2	1	2	3
NVE1264	NVE1264	32	32	32	>NVE1264	1	32	32	32	24	21	20	15	23	22	22	15	26	23	23	14	23	21	25	9	7	6	6	3	24	21	20	15	23	22	22	15	26	23	23	14	23	21	25	9	7	6	6	3
NVE12649	NVE12649	9	9	9	>NVE12649	1	9	9	9	5	3	5	4	4	6	3	5	6	6	8	6	7	6	6	4	4	3	4	3	5	3	5	4	4	6	3	5	6	6	8	6	7	6	6	4	4	3	4	3
NVE12650;NVE10734	NVE12650	35;9	35;9	35;9	>NVE12650	2	35	35	35	30	28	25	17	26	26	25	18	25	20	20	15	23	25	20	12	21	17	17	14	30	28	25	17	26	26	25	18	25	20	20	15	23	25	20	12	21	17	17	14
NVE12651	NVE12651	27	27	15	>NVE12651	1	27	27	15	19	17	17	14	19	20	18	15	19	22	23	16	17	16	15	11	8	8	7	10	19	17	17	14	19	20	18	15	19	22	23	16	17	16	15	11	8	8	7	10
NVE12654	NVE12654	12	12	12	>NVE12654	1	12	12	12	8	9	8	8	8	8	9	8	8	8	9	8	9	9	7	7	5	6	6	6	8	9	8	8	8	8	9	8	8	8	9	8	9	9	7	7	5	6	6	6
NVE1266	NVE1266	1	1	1	>NVE1266	1	1	1	1	1	1	1	1	1	1	1	1	1	1	0	1	1	0	0	0	0	0	0	0	1	1	1	1	1	1	1	1	1	1	0	1	1	0	0	0	0	0	0	0
NVE12663	NVE12663	1	1	1	>NVE12663	1	1	1	1	0	1	1	0	1	1	0	0	0	0	0	0	0	0	0	0	0	0	0	0	0	1	1	0	1	1	0	0	0	0	0	0	0	0	0	0	0	0	0	0
NVE12665	NVE12665	16	16	16	>NVE12665	1	16	16	16	13	13	13	12	11	13	12	12	14	13	12	11	12	12	11	8	10	10	12	10	13	13	13	12	11	13	12	12	14	13	12	11	12	12	11	8	10	10	12	10
NVE12668	NVE12668	14	14	14	>NVE12668	1	14	14	14	9	9	9	4	12	11	12	5	9	11	12	5	10	8	9	4	3	5	5	3	9	9	9	4	12	11	12	5	9	11	12	5	10	8	9	4	3	5	5	3
NVE12672	NVE12672	1	1	1	>NVE12672	1	1	1	1	1	1	1	0	0	0	0	0	0	0	0	0	0	0	0	0	0	0	0	0	1	1	1	0	0	0	0	0	0	0	0	0	0	0	0	0	0	0	0	0
NVE25174;NVE12675	NVE25174;NVE12675	1;1	1;1	1;1	>NVE25174;>NVE12675	2	1	1	1	0	1	1	1	1	1	0	1	0	1	1	1	0	1	0	1	0	0	0	1	0	1	1	1	1	1	0	1	0	1	1	1	0	1	0	1	0	0	0	1
NVE12677;NVE25173	NVE12677;NVE25173	2;1	2;1	2;1	>NVE12677;>NVE25173	2	2	2	2	1	0	0	1	1	0	0	1	0	0	1	1	0	0	0	2	0	0	0	1	1	0	0	1	1	0	0	1	0	0	1	1	0	0	0	2	0	0	0	1
NVE12683	NVE12683	7	7	5	>NVE12683	1	7	7	5	3	4	6	2	5	5	4	2	4	5	4	3	5	5	3	2	1	2	2	0	3	4	6	2	5	5	4	2	4	5	4	3	5	5	3	2	1	2	2	0
NVE12688	NVE12688	4	4	4	>NVE12688	1	4	4	4	0	2	0	1	1	0	0	0	0	0	0	0	0	0	0	0	3	3	3	2	0	2	0	1	1	0	0	0	0	0	0	0	0	0	0	0	3	3	3	2
NVE1269	NVE1269	14	14	14	>NVE1269	1	14	14	14	6	6	6	6	10	10	11	6	12	10	12	7	11	9	13	7	2	2	1	2	6	6	6	6	10	10	11	6	12	10	12	7	11	9	13	7	2	2	1	2
NVE127	NVE127	3	3	3	>NVE127	1	3	3	3	1	1	2	0	2	2	2	0	1	1	1	0	1	1	1	0	0	1	1	0	1	1	2	0	2	2	2	0	1	1	1	0	1	1	1	0	0	1	1	0
NVE1270;NVE8845	NVE1270	138;4	138;4	137;4	>NVE1270	2	138	138	137	54	55	46	41	78	74	74	54	103	101	105	72	98	94	107	56	4	4	5	2	54	55	46	41	78	74	74	54	103	101	105	72	98	94	107	56	4	4	5	2
NVE12700;NVE22853	NVE12700;NVE22853	3;3	3;3	3;3	>NVE12700;>NVE22853	2	3	3	3	2	2	3	0	2	2	2	0	2	1	1	0	0	2	1	0	1	0	1	1	2	2	3	0	2	2	2	0	2	1	1	0	0	2	1	0	1	0	1	1
NVE1271;NVE17165	NVE1271	18;1	18;1	18;1	>NVE1271	2	18	18	18	9	9	10	5	10	12	12	8	14	16	16	10	16	16	14	7	1	0	0	0	9	9	10	5	10	12	12	8	14	16	16	10	16	16	14	7	1	0	0	0
NVE12712	NVE12712	2	2	2	>NVE12712	1	2	2	2	1	0	0	0	0	0	1	0	0	1	0	0	0	2	1	0	0	1	1	0	1	0	0	0	0	0	1	0	0	1	0	0	0	2	1	0	0	1	1	0
NVE1272;NVE17164	NVE1272	3;1	3;1	3;1	>NVE1272	2	3	3	3	1	1	2	2	2	1	2	3	2	2	2	3	1	2	2	2	1	1	0	1	1	1	2	2	2	1	2	3	2	2	2	3	1	2	2	2	1	1	0	1
NVE12725	NVE12725	9	9	7	>NVE12725	1	9	9	7	7	6	5	6	4	6	6	7	5	7	5	3	6	5	5	5	4	3	2	3	7	6	5	6	4	6	6	7	5	7	5	3	6	5	5	5	4	3	2	3
NVE12726;NVE15100	NVE12726	3;1	2;1	2;1	>NVE12726	2	3	2	2	2	2	2	1	2	2	3	1	2	2	3	1	3	3	3	1	2	2	2	0	1	1	2	0	2	2	2	0	1	1	2	0	2	2	2	0	2	1	2	0
NVE12727	NVE12727	12	12	12	>NVE12727	1	12	12	12	8	6	5	1	9	5	6	5	6	6	6	1	5	7	5	3	0	0	0	0	8	6	5	1	9	5	6	5	6	6	6	1	5	7	5	3	0	0	0	0
NVE12729;NVE7665	NVE12729	10;3	10;3	10;3	>NVE12729	2	10	10	10	3	3	4	4	5	5	5	6	7	7	9	6	7	8	8	6	3	3	3	2	3	3	4	4	5	5	5	6	7	7	9	6	7	8	8	6	3	3	3	2
NVE12730	NVE12730	4	4	4	>NVE12730	1	4	4	4	2	3	1	0	2	2	2	1	0	2	2	0	0	2	1	0	2	1	2	1	2	3	1	0	2	2	2	1	0	2	2	0	0	2	1	0	2	1	2	1
NVE1274	NVE1274	23	23	23	>NVE1274	1	23	23	23	12	12	13	9	14	17	15	10	17	19	19	7	11	10	11	4	4	4	2	1	12	12	13	9	14	17	15	10	17	19	19	7	11	10	11	4	4	4	2	1
NVE12750	NVE12750	30	30	30	>NVE12750	1	30	30	30	21	20	20	13	21	19	19	13	23	21	24	12	15	16	17	7	13	12	8	6	21	20	20	13	21	19	19	13	23	21	24	12	15	16	17	7	13	12	8	6
NVE12751	NVE12751	34	34	34	>NVE12751	1	34	34	34	19	22	25	17	26	28	24	14	26	25	23	14	22	20	22	12	20	16	20	14	19	22	25	17	26	28	24	14	26	25	23	14	22	20	22	12	20	16	20	14
NVE12755	NVE12755	1	1	1	>NVE12755	1	1	1	1	0	0	0	0	0	0	0	1	0	0	0	0	0	0	0	0	1	0	0	0	0	0	0	0	0	0	0	1	0	0	0	0	0	0	0	0	1	0	0	0
NVE12757	NVE12757	8	8	8	>NVE12757	1	8	8	8	3	0	2	3	5	5	4	3	1	0	2	1	2	1	1	1	3	5	4	4	3	0	2	3	5	5	4	3	1	0	2	1	2	1	1	1	3	5	4	4
NVE12759	NVE12759	14	14	14	>NVE12759	1	14	14	14	12	11	11	6	10	10	11	7	11	10	11	6	10	10	10	7	12	11	12	9	12	11	11	6	10	10	11	7	11	10	11	6	10	10	10	7	12	11	12	9
NVE12762	NVE12762	1	1	1	>NVE12762	1	1	1	1	1	0	1	0	0	0	0	0	0	0	0	0	0	0	0	0	0	0	0	0	1	0	1	0	0	0	0	0	0	0	0	0	0	0	0	0	0	0	0	0
NVE12774;NVE12771	NVE12774	12;4	8;4	8;4	>NVE12774	2	12	8	8	5	1	2	3	4	1	3	2	5	5	6	3	6	8	5	5	0	0	0	0	3	1	2	3	3	1	2	1	3	3	4	2	4	5	4	3	0	0	0	0
NVE12781	NVE12781	2	2	2	>NVE12781	1	2	2	2	0	0	0	0	1	0	0	0	2	2	2	0	2	2	2	0	0	0	0	0	0	0	0	0	1	0	0	0	2	2	2	0	2	2	2	0	0	0	0	0
NVE12786	NVE12786	1	1	1	>NVE12786	1	1	1	1	0	0	0	0	0	0	0	1	0	0	0	0	1	0	0	1	0	0	0	0	0	0	0	0	0	0	0	1	0	0	0	0	1	0	0	1	0	0	0	0
NVE12789;NVE18830	NVE12789	4;1	4;1	4;1	>NVE12789	2	4	4	4	3	3	3	2	3	3	3	2	2	1	1	3	2	2	1	3	1	1	1	0	3	3	3	2	3	3	3	2	2	1	1	3	2	2	1	3	1	1	1	0
NVE12799	NVE12799	1	1	1	>NVE12799	1	1	1	1	1	1	1	0	1	1	1	1	1	1	1	0	1	0	1	0	1	1	1	0	1	1	1	0	1	1	1	1	1	1	1	0	1	0	1	0	1	1	1	0
NVE128	NVE128	6	6	6	>NVE128	1	6	6	6	5	2	3	3	5	5	6	3	5	6	5	3	5	5	5	3	1	0	2	1	5	2	3	3	5	5	6	3	5	6	5	3	5	5	5	3	1	0	2	1
NVE12800	NVE12800	1	1	1	>NVE12800	1	1	1	1	0	0	0	0	0	0	0	0	0	0	0	0	1	1	1	0	0	0	0	0	0	0	0	0	0	0	0	0	0	0	0	0	1	1	1	0	0	0	0	0
NVE12801;NVE19894	NVE12801;NVE19894	2;1	2;1	2;1	>NVE12801;>NVE19894	2	2	2	2	0	1	0	0	0	0	0	0	0	0	0	0	0	1	1	0	0	0	0	0	0	1	0	0	0	0	0	0	0	0	0	0	0	1	1	0	0	0	0	0
NVE12805	NVE12805	18	18	18	>NVE12805	1	18	18	18	11	11	12	9	12	9	12	11	16	17	15	9	15	15	15	9	13	10	10	7	11	11	12	9	12	9	12	11	16	17	15	9	15	15	15	9	13	10	10	7
NVE1281	NVE1281	8	8	8	>NVE1281	1	8	8	8	0	0	0	1	3	4	2	2	4	3	4	5	6	6	4	3	0	0	0	0	0	0	0	1	3	4	2	2	4	3	4	5	6	6	4	3	0	0	0	0
NVE1282	NVE1282	1	1	1	>NVE1282	1	1	1	1	0	0	0	1	0	0	0	1	0	0	0	0	0	0	0	1	0	0	0	0	0	0	0	1	0	0	0	1	0	0	0	0	0	0	0	1	0	0	0	0
Nep16 (NVE12822;NVE5142)	NVE12822	5;2	5;2	5;2	>NVE12822	2	5	5	5	3	3	4	4	2	3	3	4	2	2	2	0	2	2	2	1	1	0	0	0	3	3	4	4	2	3	3	4	2	2	2	0	2	2	2	1	1	0	0	0
NVE12823	NVE12823	17	17	17	>NVE12823	1	17	17	17	12	9	11	10	11	11	11	9	11	10	9	9	11	8	8	7	5	4	1	3	12	9	11	10	11	11	11	9	11	10	9	9	11	8	8	7	5	4	1	3
NVE12827	NVE12827	5	5	5	>NVE12827	1	5	5	5	5	4	5	5	5	5	5	5	5	4	5	5	5	4	5	5	5	5	5	4	5	4	5	5	5	5	5	5	5	4	5	5	5	4	5	5	5	5	5	4
NVE12828	NVE12828	13	13	13	>NVE12828	1	13	13	13	10	10	10	3	8	8	7	4	3	3	6	1	6	6	5	2	2	4	2	1	10	10	10	3	8	8	7	4	3	3	6	1	6	6	5	2	2	4	2	1
NVE12834	NVE12834	5	5	5	>NVE12834	1	5	5	5	0	0	0	0	0	0	0	0	0	0	0	0	3	3	4	1	0	0	0	0	0	0	0	0	0	0	0	0	0	0	0	0	3	3	4	1	0	0	0	0
NVE12841	NVE12841	42	42	42	>NVE12841	1	42	42	42	30	28	27	25	32	25	25	20	29	27	33	18	32	28	33	21	23	22	24	19	30	28	27	25	32	25	25	20	29	27	33	18	32	28	33	21	23	22	24	19
NVE12843	NVE12843	4	4	4	>NVE12843	1	4	4	4	1	1	3	1	0	2	2	0	0	1	0	0	0	0	0	0	0	0	1	0	1	1	3	1	0	2	2	0	0	1	0	0	0	0	0	0	0	0	1	0
NVE12844	NVE12844	1	1	1	>NVE12844	1	1	1	1	1	1	1	0	1	1	1	0	1	0	0	0	1	0	0	0	0	1	0	1	1	1	1	0	1	1	1	0	1	0	0	0	1	0	0	0	0	1	0	1
NVE12846	NVE12846	8	8	8	>NVE12846	1	8	8	8	3	3	3	5	3	3	3	6	2	2	0	0	2	2	1	2	1	0	1	1	3	3	3	5	3	3	3	6	2	2	0	0	2	2	1	2	1	0	1	1
NVE12847	NVE12847	5	5	5	>NVE12847	1	5	5	5	2	2	1	2	1	1	2	2	1	1	1	1	1	0	1	1	3	3	3	2	2	2	1	2	1	1	2	2	1	1	1	1	1	0	1	1	3	3	3	2
NVE12848	NVE12848	2	2	2	>NVE12848	1	2	2	2	0	0	0	0	0	0	0	1	0	0	0	1	0	0	0	0	2	2	2	1	0	0	0	0	0	0	0	1	0	0	0	1	0	0	0	0	2	2	2	1
NVE12849	NVE12849	8	8	8	>NVE12849	1	8	8	8	4	5	2	6	5	3	4	6	5	4	4	2	4	4	3	1	4	2	1	5	4	5	2	6	5	3	4	6	5	4	4	2	4	4	3	1	4	2	1	5
NVE1285	NVE1285	10	10	10	>NVE1285	1	10	10	10	6	3	5	1	6	5	6	0	4	4	5	1	6	6	7	2	0	0	1	0	6	3	5	1	6	5	6	0	4	4	5	1	6	6	7	2	0	0	1	0
NVE12850	NVE12850	2	2	2	>NVE12850	1	2	2	2	1	2	0	0	2	2	2	0	0	1	1	0	0	0	0	0	2	2	1	0	1	2	0	0	2	2	2	0	0	1	1	0	0	0	0	0	2	2	1	0
NVE12851	NVE12851	7	7	7	>NVE12851	1	7	7	7	6	6	7	4	6	5	7	4	4	5	5	3	1	2	2	1	5	5	5	2	6	6	7	4	6	5	7	4	4	5	5	3	1	2	2	1	5	5	5	2
NVE12852	NVE12852	5	5	5	>NVE12852	1	5	5	5	0	2	2	4	4	1	4	1	3	2	4	2	3	3	3	2	0	0	0	0	0	2	2	4	4	1	4	1	3	2	4	2	3	3	3	2	0	0	0	0
NVE12853	NVE12853	4	4	4	>NVE12853	1	4	4	4	1	1	0	1	0	1	1	0	3	2	3	1	3	3	2	1	0	1	0	0	1	1	0	1	0	1	1	0	3	2	3	1	3	3	2	1	0	1	0	0
NVE12856	NVE12856	2	2	2	>NVE12856	1	2	2	2	2	1	1	1	0	2	2	0	1	0	0	0	0	0	0	0	1	1	0	0	2	1	1	1	0	2	2	0	1	0	0	0	0	0	0	0	1	1	0	0
NVE12857	NVE12857	8	8	8	>NVE12857	1	8	8	8	2	4	4	2	2	2	6	1	6	5	5	4	5	3	7	2	3	3	3	2	2	4	4	2	2	2	6	1	6	5	5	4	5	3	7	2	3	3	3	2
NVE12859	NVE12859	11	11	11	>NVE12859	1	11	11	11	6	9	7	7	10	7	8	7	9	6	9	4	8	6	6	5	4	4	2	3	6	9	7	7	10	7	8	7	9	6	9	4	8	6	6	5	4	4	2	3
NVE12860	NVE12860	5	5	5	>NVE12860	1	5	5	5	0	0	0	0	1	0	1	0	2	2	3	1	1	3	3	0	0	0	0	0	0	0	0	0	1	0	1	0	2	2	3	1	1	3	3	0	0	0	0	0
NVE12861	NVE12861	3	3	3	>NVE12861	1	3	3	3	0	0	0	0	0	0	0	0	3	2	3	1	3	3	3	1	0	1	1	0	0	0	0	0	0	0	0	0	3	2	3	1	3	3	3	1	0	1	1	0
NVE12862	NVE12862	2	2	2	>NVE12862	1	2	2	2	2	1	2	0	2	1	2	0	0	1	0	0	0	1	0	0	0	0	0	0	2	1	2	0	2	1	2	0	0	1	0	0	0	1	0	0	0	0	0	0
NVE12867	NVE12867	16	16	16	>NVE12867	1	16	16	16	10	10	11	10	9	9	11	10	9	9	8	9	10	9	12	8	8	7	8	4	10	10	11	10	9	9	11	10	9	9	8	9	10	9	12	8	8	7	8	4
NVE12868	NVE12868	8	8	8	>NVE12868	1	8	8	8	6	4	5	4	7	7	7	5	6	6	6	4	5	7	5	4	5	5	5	5	6	4	5	4	7	7	7	5	6	6	6	4	5	7	5	4	5	5	5	5
NVE1287	NVE1287	32	32	32	>NVE1287	1	32	32	32	1	1	2	0	4	5	2	3	25	24	27	11	23	19	24	10	0	1	0	1	1	1	2	0	4	5	2	3	25	24	27	11	23	19	24	10	0	1	0	1
NVE12873	NVE12873	4	4	4	>NVE12873	1	4	4	4	1	1	2	1	2	2	2	2	1	1	1	1	1	1	0	1	0	0	0	0	1	1	2	1	2	2	2	2	1	1	1	1	1	1	0	1	0	0	0	0
NVE12874	NVE12874	10	10	10	>NVE12874	1	10	10	10	10	8	7	7	9	8	7	6	8	9	9	4	8	7	7	5	7	8	9	5	10	8	7	7	9	8	7	6	8	9	9	4	8	7	7	5	7	8	9	5
NVE12875	NVE12875	1	1	1	>NVE12875	1	1	1	1	1	1	1	0	0	1	1	0	1	1	0	0	0	0	0	0	0	0	0	0	1	1	1	0	0	1	1	0	1	1	0	0	0	0	0	0	0	0	0	0
NVE12876	NVE12876	3	3	3	>NVE12876	1	3	3	3	1	2	1	0	0	1	1	1	3	1	2	0	1	2	1	0	1	1	0	0	1	2	1	0	0	1	1	1	3	1	2	0	1	2	1	0	1	1	0	0
NVE12877;NVE14130	NVE12877	6;2	6;2	6;2	>NVE12877	2	6	6	6	5	4	3	4	4	5	5	4	6	5	6	4	5	5	6	3	0	0	0	0	5	4	3	4	4	5	5	4	6	5	6	4	5	5	6	3	0	0	0	0
NVE12878	NVE12878	28	28	28	>NVE12878	1	28	28	28	19	20	19	17	21	20	21	14	18	20	20	16	21	16	20	11	22	22	21	17	19	20	19	17	21	20	21	14	18	20	20	16	21	16	20	11	22	22	21	17
NVE12879	NVE12879	5	5	5	>NVE12879	1	5	5	5	4	4	4	3	4	4	3	3	4	4	4	2	4	4	4	3	4	4	5	4	4	4	4	3	4	4	3	3	4	4	4	2	4	4	4	3	4	4	5	4
NVE1288	NVE1288	6	6	6	>NVE1288	1	6	6	6	4	5	4	5	4	5	6	5	5	4	3	4	4	4	5	4	1	1	1	0	4	5	4	5	4	5	6	5	5	4	3	4	4	4	5	4	1	1	1	0
NVE12884	NVE12884	4	4	4	>NVE12884	1	4	4	4	2	2	2	3	1	1	2	4	1	0	1	1	1	1	2	2	2	1	2	1	2	2	2	3	1	1	2	4	1	0	1	1	1	1	2	2	2	1	2	1
NVE12888	NVE12888	5	5	5	>NVE12888	1	5	5	5	4	3	3	2	4	4	4	2	3	4	4	3	3	3	3	1	2	3	3	2	4	3	3	2	4	4	4	2	3	4	4	3	3	3	3	1	2	3	3	2
NVE1289	NVE1289	2	2	2	>NVE1289	1	2	2	2	1	2	2	1	2	2	2	1	0	1	1	1	0	1	2	1	1	1	0	1	1	2	2	1	2	2	2	1	0	1	1	1	0	1	2	1	1	1	0	1
NVE12892;NVE12893;NVE12894	NVE12892	3;1;1	3;1;1	3;1;1	>NVE12892	3	3	3	3	0	0	0	0	0	0	0	0	3	3	3	1	0	0	0	1	0	0	1	1	0	0	0	0	0	0	0	0	3	3	3	1	0	0	0	1	0	0	1	1
NVE12896	NVE12896	1	1	1	>NVE12896	1	1	1	1	0	0	0	0	0	0	0	1	0	0	0	0	0	0	0	0	0	0	0	1	0	0	0	0	0	0	0	1	0	0	0	0	0	0	0	0	0	0	0	1
NVE12897	NVE12897	3	3	3	>NVE12897	1	3	3	3	0	0	0	0	1	0	0	0	1	3	0	0	0	2	3	0	0	0	0	0	0	0	0	0	1	0	0	0	1	3	0	0	0	2	3	0	0	0	0	0
NVE12898	NVE12898	2	2	2	>NVE12898	1	2	2	2	0	0	0	0	0	0	0	0	0	0	0	0	0	0	0	0	1	1	0	2	0	0	0	0	0	0	0	0	0	0	0	0	0	0	0	0	1	1	0	2
NVE12899	NVE12899	4	4	4	>NVE12899	1	4	4	4	2	3	2	1	3	4	3	1	4	3	3	1	3	3	3	1	2	2	2	1	2	3	2	1	3	4	3	1	4	3	3	1	3	3	3	1	2	2	2	1
NVE129;NVE19661	NVE129;NVE19661	4;3	4;3	2;2	>NVE129;>NVE19661	2	4	4	2	0	2	2	1	3	0	0	0	3	4	1	2	4	3	4	1	1	1	0	0	0	2	2	1	3	0	0	0	3	4	1	2	4	3	4	1	1	1	0	0
NVE7432;NVE1290	NVE7432;NVE1290	3;3	3;3	3;3	>NVE7432;>NVE1290	2	3	3	3	1	1	1	1	0	0	0	1	1	1	1	0	0	0	0	0	1	1	1	0	1	1	1	1	0	0	0	1	1	1	1	0	0	0	0	0	1	1	1	0
NVE12909	NVE12909	2	2	2	>NVE12909	1	2	2	2	2	2	2	2	2	2	2	2	2	2	2	1	2	1	2	2	1	1	1	2	2	2	2	2	2	2	2	2	2	2	2	1	2	1	2	2	1	1	1	2
NVE12910	NVE12910	5	5	5	>NVE12910	1	5	5	5	2	2	4	2	2	1	2	2	2	2	2	0	1	0	1	0	0	0	0	0	2	2	4	2	2	1	2	2	2	2	2	0	1	0	1	0	0	0	0	0
NVE12913	NVE12913	10	10	10	>NVE12913	1	10	10	10	1	1	1	0	1	1	0	1	8	8	9	5	9	9	10	4	1	0	0	0	1	1	1	0	1	1	0	1	8	8	9	5	9	9	10	4	1	0	0	0
NVE12918	NVE12918	1	1	1	>NVE12918	1	1	1	1	1	1	1	0	1	1	1	0	1	1	1	0	1	1	1	0	0	0	0	0	1	1	1	0	1	1	1	0	1	1	1	0	1	1	1	0	0	0	0	0
NVE12920	NVE12920	21	21	21	>NVE12920	1	21	21	21	6	6	6	4	14	14	17	9	18	17	16	8	15	15	12	4	0	1	0	0	6	6	6	4	14	14	17	9	18	17	16	8	15	15	12	4	0	1	0	0
NVE12921	NVE12921	19	19	19	>NVE12921	1	19	19	19	0	1	2	0	0	2	3	3	14	13	13	9	17	15	16	9	0	1	0	0	0	1	2	0	0	2	3	3	14	13	13	9	17	15	16	9	0	1	0	0
NVE12922	NVE12922	2	2	2	>NVE12922	1	2	2	2	0	0	0	0	0	0	1	0	2	1	2	1	1	1	1	1	0	0	0	0	0	0	0	0	0	0	1	0	2	1	2	1	1	1	1	1	0	0	0	0
NVE12923	NVE12923	21	20	20	>NVE12923	1	21	20	20	1	1	1	0	3	3	4	0	15	16	17	6	18	16	18	6	2	1	0	0	1	1	1	0	3	3	3	0	14	15	16	6	17	16	17	6	2	1	0	0
NVE12928	NVE12928	22	22	21	>NVE12928	1	22	22	21	9	11	8	4	16	16	15	7	17	16	12	7	12	13	14	7	0	0	0	0	9	11	8	4	16	16	15	7	17	16	12	7	12	13	14	7	0	0	0	0
NVE12930	NVE12930	34	34	34	>NVE12930	1	34	34	34	1	2	3	2	6	6	5	4	26	28	30	20	25	24	26	16	1	0	0	0	1	2	3	2	6	6	5	4	26	28	30	20	25	24	26	16	1	0	0	0
NVE12933	NVE12933	3	3	3	>NVE12933	1	3	3	3	2	0	2	1	1	0	2	1	1	2	1	1	2	2	3	2	1	1	1	1	2	0	2	1	1	0	2	1	1	2	1	1	2	2	3	2	1	1	1	1
NVE12935	NVE12935	11	11	11	>NVE12935	1	11	11	11	3	5	6	2	6	7	6	4	6	8	6	3	5	6	5	2	0	0	0	0	3	5	6	2	6	7	6	4	6	8	6	3	5	6	5	2	0	0	0	0
NVE12936	NVE12936	2	2	2	>NVE12936	1	2	2	2	2	1	2	2	2	1	2	2	1	1	0	0	0	0	2	0	0	0	1	1	2	1	2	2	2	1	2	2	1	1	0	0	0	0	2	0	0	0	1	1
NVE12939	NVE12939	3	3	3	>NVE12939	1	3	3	3	1	1	1	0	0	0	0	1	3	3	3	3	3	2	3	3	3	3	3	2	1	1	1	0	0	0	0	1	3	3	3	3	3	2	3	3	3	3	3	2
NVE12941	NVE12941	10	10	10	>NVE12941	1	10	10	10	6	7	7	3	6	5	7	3	3	3	2	2	4	3	3	1	0	1	0	0	6	7	7	3	6	5	7	3	3	3	2	2	4	3	3	1	0	1	0	0
NVE12942	NVE12942	3	3	3	>NVE12942	1	3	3	3	0	1	1	0	2	2	2	0	2	1	1	0	2	1	2	0	1	2	1	1	0	1	1	0	2	2	2	0	2	1	1	0	2	1	2	0	1	2	1	1
NVE12944	NVE12944	18	16	16	>NVE12944	1	18	16	16	6	7	6	5	6	7	7	3	14	14	12	8	16	13	14	8	5	2	2	2	4	5	4	3	4	5	5	1	12	12	10	6	14	11	12	6	3	0	0	0
NVE12945	NVE12945	2	2	2	>NVE12945	1	2	2	2	1	1	1	1	2	2	2	2	1	1	1	1	1	2	0	0	1	0	0	0	1	1	1	1	2	2	2	2	1	1	1	1	1	2	0	0	1	0	0	0
NVE12946	NVE12946	1	1	1	>NVE12946	1	1	1	1	0	0	0	0	1	1	0	0	0	0	0	0	0	0	0	0	0	0	0	0	0	0	0	0	1	1	0	0	0	0	0	0	0	0	0	0	0	0	0	0
NVE12947	NVE12947	7	7	7	>NVE12947	1	7	7	7	5	7	5	6	5	5	6	7	5	5	5	6	5	7	7	5	5	6	2	4	5	7	5	6	5	5	6	7	5	5	5	6	5	7	7	5	5	6	2	4
NVE12949	NVE12949	3	3	3	>NVE12949	1	3	3	3	3	2	3	1	3	1	1	1	3	3	3	1	2	1	1	0	1	2	2	0	3	2	3	1	3	1	1	1	3	3	3	1	2	1	1	0	1	2	2	0
NVE12950	NVE12950	15	15	15	>NVE12950	1	15	15	15	9	8	12	7	11	10	11	8	5	8	7	5	6	7	4	3	7	7	6	3	9	8	12	7	11	10	11	8	5	8	7	5	6	7	4	3	7	7	6	3
NVE12952	NVE12952	1	1	1	>NVE12952	1	1	1	1	0	1	0	0	1	1	1	0	0	1	0	0	0	0	0	0	0	0	0	0	0	1	0	0	1	1	1	0	0	1	0	0	0	0	0	0	0	0	0	0
NVE12954	NVE12954	4	4	4	>NVE12954	1	4	4	4	0	0	0	0	0	2	1	0	0	0	0	1	1	1	1	2	0	0	0	0	0	0	0	0	0	2	1	0	0	0	0	1	1	1	1	2	0	0	0	0
NVE12955	NVE12955	26	26	25	>NVE12955	1	26	26	25	20	21	20	14	20	21	20	15	14	16	15	10	16	17	15	10	15	15	19	13	20	21	20	14	20	21	20	15	14	16	15	10	16	17	15	10	15	15	19	13
NVE12962	NVE12962	8	8	8	>NVE12962	1	8	8	8	2	3	2	0	2	2	3	4	4	5	4	2	3	4	3	2	1	0	2	0	2	3	2	0	2	2	3	4	4	5	4	2	3	4	3	2	1	0	2	0
NVE12971	NVE12971	9	9	9	>NVE12971	1	9	9	9	3	4	6	2	5	8	8	4	5	8	6	3	6	6	7	3	2	2	2	0	3	4	6	2	5	8	8	4	5	8	6	3	6	6	7	3	2	2	2	0
NVE12976	NVE12976	1	1	1	>NVE12976	1	1	1	1	0	1	1	0	0	1	0	0	0	0	1	0	0	0	0	0	0	1	1	0	0	1	1	0	0	1	0	0	0	0	1	0	0	0	0	0	0	1	1	0
NVE12981	NVE12981	1	1	1	>NVE12981	1	1	1	1	0	0	0	0	1	1	1	0	1	1	1	0	1	0	0	0	0	0	0	0	0	0	0	0	1	1	1	0	1	1	1	0	1	0	0	0	0	0	0	0
NVE12983	NVE12983	21	21	21	>NVE12983	1	21	21	21	13	13	14	13	17	17	17	13	17	17	17	14	17	17	18	13	11	10	10	10	13	13	14	13	17	17	17	13	17	17	17	14	17	17	18	13	11	10	10	10
NVE12986	NVE12986	21	21	21	>NVE12986	1	21	21	21	13	13	14	11	16	15	13	12	16	16	16	14	15	16	16	14	11	10	10	6	13	13	14	11	16	15	13	12	16	16	16	14	15	16	16	14	11	10	10	6
NVE12987	NVE12987	3	3	3	>NVE12987	1	3	3	3	2	1	1	1	2	2	1	1	1	0	1	0	0	0	0	1	3	2	2	2	2	1	1	1	2	2	1	1	1	0	1	0	0	0	0	1	3	2	2	2
NVE12991;NVE21159	NVE12991	166;1	166;1	166;1	>NVE12991	2	166	166	166	46	47	34	24	77	78	76	49	126	124	121	75	129	123	132	76	11	11	10	10	46	47	34	24	77	78	76	49	126	124	121	75	129	123	132	76	11	11	10	10
NVE12992	NVE12992	289	289	289	>NVE12992	1	289	289	289	27	29	26	20	66	66	66	37	174	187	194	110	208	188	209	105	9	16	12	10	27	29	26	20	66	66	66	37	174	187	194	110	208	188	209	105	9	16	12	10
NVE12993	NVE12993	3	3	3	>NVE12993	1	3	3	3	3	3	3	2	3	3	3	2	0	1	0	0	1	1	0	0	1	1	1	0	3	3	3	2	3	3	3	2	0	1	0	0	1	1	0	0	1	1	1	0
NVE12994	NVE12994	11	11	11	>NVE12994	1	11	11	11	5	5	6	4	4	7	6	5	3	4	4	2	2	5	3	2	0	1	0	1	5	5	6	4	4	7	6	5	3	4	4	2	2	5	3	2	0	1	0	1
NVE130	NVE130	3	1	1	>NVE130	1	3	1	1	0	1	1	0	2	1	0	0	3	3	2	1	3	1	3	0	1	1	0	1	0	0	0	0	0	1	0	0	1	1	1	0	1	0	1	0	1	1	0	1
NVE13003;NVE13006	NVE13003	45;13	45;13	45;13	>NVE13003	2	45	45	45	37	31	37	24	31	29	28	20	26	29	22	8	24	24	25	8	13	11	10	12	37	31	37	24	31	29	28	20	26	29	22	8	24	24	25	8	13	11	10	12
NVE13008	NVE13008	1	1	1	>NVE13008	1	1	1	1	1	1	1	1	0	1	1	1	0	0	0	0	0	1	0	0	1	0	0	0	1	1	1	1	0	1	1	1	0	0	0	0	0	1	0	0	1	0	0	0
NVE13009	NVE13009	41	41	7	>NVE13009	1	41	41	7	34	33	34	30	32	30	34	27	31	28	28	23	28	31	27	21	32	33	32	27	34	33	34	30	32	30	34	27	31	28	28	23	28	31	27	21	32	33	32	27
NVE13010;NVE16239;NVE10418	NVE13010	37;7;2	37;7;2	34;7;2	>NVE13010	3	37	37	34	30	31	30	25	30	28	28	25	24	25	24	19	23	24	24	19	28	30	29	22	30	31	30	25	30	28	28	25	24	25	24	19	23	24	24	19	28	30	29	22
NVE13013;NVE13011	NVE13013;NVE13011	1;1	1;1	1;1	>NVE13013;>NVE13011	2	1	1	1	1	0	1	0	1	1	1	0	0	0	0	0	0	0	0	0	0	0	0	0	1	0	1	0	1	1	1	0	0	0	0	0	0	0	0	0	0	0	0	0
NVE13012	NVE13012	11	1	1	>NVE13012	1	11	1	1	10	11	10	7	10	9	10	7	9	8	7	4	7	9	9	4	4	6	6	3	1	1	1	0	1	1	1	0	0	0	0	0	0	0	0	0	1	1	1	0
NVE13014	NVE13014	16	16	9	>NVE13014	1	16	16	9	9	11	12	8	9	10	11	6	10	9	7	5	8	10	10	3	0	2	2	1	9	11	12	8	9	10	11	6	10	9	7	5	8	10	10	3	0	2	2	1
NVE13015;NVE15467	NVE13015	5;1	5;1	5;1	>NVE13015	2	5	5	5	1	1	1	3	1	1	1	2	1	2	1	1	1	1	2	3	1	1	1	1	1	1	1	3	1	1	1	2	1	2	1	1	1	1	2	3	1	1	1	1
NVE13016	NVE13016	22	22	22	>NVE13016	1	22	22	22	17	15	13	11	16	19	15	11	15	18	13	11	13	15	14	9	6	2	2	4	17	15	13	11	16	19	15	11	15	18	13	11	13	15	14	9	6	2	2	4
NVE13019	NVE13019	4	4	4	>NVE13019	1	4	4	4	2	1	1	0	2	1	2	0	1	4	3	1	3	2	3	1	0	0	0	0	2	1	1	0	2	1	2	0	1	4	3	1	3	2	3	1	0	0	0	0
NVE1302	NVE1302	5	5	5	>NVE1302	1	5	5	5	0	0	0	0	0	0	0	0	5	5	5	2	5	4	5	2	0	0	0	0	0	0	0	0	0	0	0	0	5	5	5	2	5	4	5	2	0	0	0	0
NVE13026	NVE13026	6	6	6	>NVE13026	1	6	6	6	4	3	4	2	1	2	2	0	4	5	5	2	4	3	3	3	1	2	1	2	4	3	4	2	1	2	2	0	4	5	5	2	4	3	3	3	1	2	1	2
NVE13027	NVE13027	2	2	2	>NVE13027	1	2	2	2	1	0	1	0	1	2	1	0	0	0	0	0	0	0	0	0	0	0	0	0	1	0	1	0	1	2	1	0	0	0	0	0	0	0	0	0	0	0	0	0
NVE13029	NVE13029	9	9	9	>NVE13029	1	9	9	9	8	6	8	4	9	7	8	4	8	9	7	6	9	6	9	4	7	4	8	4	8	6	8	4	9	7	8	4	8	9	7	6	9	6	9	4	7	4	8	4
NVE1303	NVE1303	15	15	15	>NVE1303	1	15	15	15	8	10	10	11	9	10	10	10	3	6	7	5	4	5	5	4	9	4	5	9	8	10	10	11	9	10	10	10	3	6	7	5	4	5	5	4	9	4	5	9
NVE13032	NVE13032	17	17	17	>NVE13032	1	17	17	17	13	13	12	8	10	8	12	7	4	8	6	0	5	7	5	1	7	8	6	3	13	13	12	8	10	8	12	7	4	8	6	0	5	7	5	1	7	8	6	3
NVE13034;NVE18122	NVE13034;NVE18122	3;3	3;3	3;3	>NVE13034;>NVE18122	2	3	3	3	1	1	1	0	1	0	0	0	2	2	3	1	2	2	3	1	0	0	0	0	1	1	1	0	1	0	0	0	2	2	3	1	2	2	3	1	0	0	0	0
NVE18419;NVE13038	NVE18419;NVE13038	8;8	8;8	8;8	>NVE18419;>NVE13038	2	8	8	8	5	7	6	4	6	5	5	5	6	6	6	5	7	6	6	3	4	4	4	5	5	7	6	4	6	5	5	5	6	6	6	5	7	6	6	3	4	4	4	5
NVE13040	NVE13040	17	17	17	>NVE13040	1	17	17	17	12	14	15	8	15	17	16	9	2	5	3	3	4	8	4	2	0	0	0	0	12	14	15	8	15	17	16	9	2	5	3	3	4	8	4	2	0	0	0	0
NVE1305	NVE1305	9	9	9	>NVE1305	1	9	9	9	4	4	2	3	4	3	6	2	3	1	4	2	3	5	3	1	6	5	5	3	4	4	2	3	4	3	6	2	3	1	4	2	3	5	3	1	6	5	5	3
NVE13052	NVE13052	2	2	2	>NVE13052	1	2	2	2	0	0	0	0	0	0	0	0	1	1	2	0	0	0	0	0	0	0	0	0	0	0	0	0	0	0	0	0	1	1	2	0	0	0	0	0	0	0	0	0
NVE13063	NVE13063	8	8	8	>NVE13063	1	8	8	8	3	4	3	2	5	5	4	2	6	4	6	3	5	6	7	3	0	0	0	0	3	4	3	2	5	5	4	2	6	4	6	3	5	6	7	3	0	0	0	0
NVE13069	NVE13069	4	4	4	>NVE13069	1	4	4	4	1	0	1	1	2	2	2	2	3	4	3	2	4	2	4	3	0	0	0	0	1	0	1	1	2	2	2	2	3	4	3	2	4	2	4	3	0	0	0	0
NVE13080	NVE13080	2	2	2	>NVE13080	1	2	2	2	2	1	2	0	2	1	2	0	1	0	1	0	0	0	1	0	0	0	0	0	2	1	2	0	2	1	2	0	1	0	1	0	0	0	1	0	0	0	0	0
NVE13081	NVE13081	5	5	5	>NVE13081	1	5	5	5	2	0	1	4	1	1	0	3	1	0	0	2	0	0	1	0	1	2	0	0	2	0	1	4	1	1	0	3	1	0	0	2	0	0	1	0	1	2	0	0
NVE13084	NVE13084	1	1	1	>NVE13084	1	1	1	1	1	1	0	1	0	0	0	1	0	0	0	0	1	0	0	0	0	0	0	0	1	1	0	1	0	0	0	1	0	0	0	0	1	0	0	0	0	0	0	0
NVE13086;NVE13083	NVE13086	5;1	5;1	5;1	>NVE13086	2	5	5	5	0	0	0	0	0	1	0	0	5	4	4	1	4	3	3	1	0	0	0	0	0	0	0	0	0	1	0	0	5	4	4	1	4	3	3	1	0	0	0	0
NVE1309	NVE1309	2	2	2	>NVE1309	1	2	2	2	1	1	1	0	2	2	2	1	2	2	2	0	2	2	2	0	0	0	0	1	1	1	1	0	2	2	2	1	2	2	2	0	2	2	2	0	0	0	0	1
NVE13091	NVE13091	2	2	2	>NVE13091	1	2	2	2	0	0	0	0	0	0	0	0	0	0	0	0	2	2	2	1	0	0	0	0	0	0	0	0	0	0	0	0	0	0	0	0	2	2	2	1	0	0	0	0
NVE13092	NVE13092	16	16	16	>NVE13092	1	16	16	16	7	11	9	8	6	7	9	7	5	5	6	4	6	6	7	3	11	11	9	6	7	11	9	8	6	7	9	7	5	5	6	4	6	6	7	3	11	11	9	6
NVE13094	NVE13094	10	10	10	>NVE13094	1	10	10	10	3	2	2	4	5	2	4	5	3	3	2	3	1	0	1	2	2	2	1	2	3	2	2	4	5	2	4	5	3	3	2	3	1	0	1	2	2	2	1	2
NVE13096	NVE13096	5	5	5	>NVE13096	1	5	5	5	5	4	4	2	4	4	4	3	3	4	2	3	3	5	5	3	4	5	4	1	5	4	4	2	4	4	4	3	3	4	2	3	3	5	5	3	4	5	4	1
NVE13102	NVE13102	3	3	3	>NVE13102	1	3	3	3	0	1	0	2	0	1	1	2	0	0	1	1	0	0	2	2	0	0	0	0	0	1	0	2	0	1	1	2	0	0	1	1	0	0	2	2	0	0	0	0
NVE13105	NVE13105	3	3	3	>NVE13105	1	3	3	3	3	3	3	1	3	3	2	1	3	2	2	0	2	2	3	0	0	0	0	0	3	3	3	1	3	3	2	1	3	2	2	0	2	2	3	0	0	0	0	0
NVE13106	NVE13106	15	15	15	>NVE13106	1	15	15	15	6	7	9	5	14	12	13	9	8	6	9	5	9	6	7	3	0	0	0	0	6	7	9	5	14	12	13	9	8	6	9	5	9	6	7	3	0	0	0	0
NVE1311	NVE1311	2	2	2	>NVE1311	1	2	2	2	2	2	2	1	2	1	2	1	1	1	1	1	1	0	0	1	2	1	2	0	2	2	2	1	2	1	2	1	1	1	1	1	1	0	0	1	2	1	2	0
NVE13119	NVE13119	21	21	21	>NVE13119	1	21	21	21	19	17	19	13	18	19	18	12	19	20	18	12	20	16	19	14	15	13	13	11	19	17	19	13	18	19	18	12	19	20	18	12	20	16	19	14	15	13	13	11
NVE13124	NVE13124	5	5	5	>NVE13124	1	5	5	5	2	2	4	1	2	2	3	2	0	0	1	0	1	0	1	0	1	1	2	1	2	2	4	1	2	2	3	2	0	0	1	0	1	0	1	0	1	1	2	1
NVE13125	NVE13125	6	6	6	>NVE13125	1	6	6	6	4	5	3	3	4	3	4	4	5	5	3	3	3	1	4	4	4	5	6	3	4	5	3	3	4	3	4	4	5	5	3	3	3	1	4	4	4	5	6	3
NVE13129	NVE13129	13	13	13	>NVE13129	1	13	13	13	10	8	8	8	10	8	9	9	12	12	12	6	11	10	12	5	7	4	5	2	10	8	8	8	10	8	9	9	12	12	12	6	11	10	12	5	7	4	5	2
NVE13130	NVE13130	3	3	3	>NVE13130	1	3	3	3	2	2	2	3	1	2	2	2	2	2	2	2	2	0	2	2	2	1	2	1	2	2	2	3	1	2	2	2	2	2	2	2	2	0	2	2	2	1	2	1
NVE13131	NVE13131	15	15	15	>NVE13131	1	15	15	15	8	14	7	8	12	9	8	7	7	9	9	7	8	10	8	6	4	4	3	6	8	14	7	8	12	9	8	7	7	9	9	7	8	10	8	6	4	4	3	6
NVE13135	NVE13135	31	31	31	>NVE13135	1	31	31	31	22	23	25	17	27	27	26	17	28	27	27	15	23	25	24	15	20	20	21	12	22	23	25	17	27	27	26	17	28	27	27	15	23	25	24	15	20	20	21	12
NVE13136	NVE13136	19	19	19	>NVE13136	1	19	19	19	16	17	15	12	15	18	16	11	16	17	17	10	16	15	17	9	14	13	14	11	16	17	15	12	15	18	16	11	16	17	17	10	16	15	17	9	14	13	14	11
NVE13138	NVE13138	6	6	6	>NVE13138	1	6	6	6	3	3	2	5	2	3	3	4	4	3	4	4	3	3	4	2	2	1	0	3	3	3	2	5	2	3	3	4	4	3	4	4	3	3	4	2	2	1	0	3
NVE13139	NVE13139	2	2	2	>NVE13139	1	2	2	2	1	1	1	1	0	1	1	0	0	1	1	0	0	1	1	0	1	1	1	1	1	1	1	1	0	1	1	0	0	1	1	0	0	1	1	0	1	1	1	1
NVE13144	NVE13144	4	4	4	>NVE13144	1	4	4	4	3	2	3	1	4	3	4	2	3	3	1	2	2	1	3	1	0	0	0	0	3	2	3	1	4	3	4	2	3	3	1	2	2	1	3	1	0	0	0	0
NVE13147	NVE13147	1	1	1	>NVE13147	1	1	1	1	1	1	1	0	1	1	1	0	1	0	1	0	1	0	1	0	0	0	0	0	1	1	1	0	1	1	1	0	1	0	1	0	1	0	1	0	0	0	0	0
NVE13148	NVE13148	1	1	1	>NVE13148	1	1	1	1	0	1	0	0	1	1	1	1	1	1	1	1	1	1	1	1	0	0	0	0	0	1	0	0	1	1	1	1	1	1	1	1	1	1	1	1	0	0	0	0
NVE1315	NVE1315	3	3	3	>NVE1315	1	3	3	3	3	3	3	1	2	2	1	1	2	1	0	0	1	0	0	1	0	0	1	0	3	3	3	1	2	2	1	1	2	1	0	0	1	0	0	1	0	0	1	0
NVE13151	NVE13151	2	2	2	>NVE13151	1	2	2	2	2	2	2	2	1	2	2	2	2	2	2	2	2	2	2	2	0	0	0	0	2	2	2	2	1	2	2	2	2	2	2	2	2	2	2	2	0	0	0	0
NVE13152	NVE13152	19	19	19	>NVE13152	1	19	19	19	9	10	12	13	8	8	10	9	7	6	8	5	7	4	3	4	4	7	7	5	9	10	12	13	8	8	10	9	7	6	8	5	7	4	3	4	4	7	7	5
NVE13155	NVE13155	8	8	8	>NVE13155	1	8	8	8	2	4	3	3	4	3	3	3	0	3	2	1	6	7	5	5	0	0	0	0	2	4	3	3	4	3	3	3	0	3	2	1	6	7	5	5	0	0	0	0
NVE13160	NVE13160	17	17	17	>NVE13160	1	17	17	17	13	14	14	13	14	15	16	13	13	13	13	11	12	12	12	9	11	11	9	6	13	14	14	13	14	15	16	13	13	13	13	11	12	12	12	9	11	11	9	6
NVE13161	NVE13161	3	3	3	>NVE13161	1	3	3	3	1	2	1	1	1	2	1	1	0	1	0	1	2	1	2	1	0	0	0	0	1	2	1	1	1	2	1	1	0	1	0	1	2	1	2	1	0	0	0	0
NVE13162	NVE13162	2	2	2	>NVE13162	1	2	2	2	1	1	1	0	1	1	0	0	0	1	0	0	1	1	1	1	0	0	0	0	1	1	1	0	1	1	0	0	0	1	0	0	1	1	1	1	0	0	0	0
NVE13163	NVE13163	51	51	50	>NVE13163	1	51	51	50	44	42	42	35	43	43	44	33	41	42	39	28	39	38	40	22	38	40	40	32	44	42	42	35	43	43	44	33	41	42	39	28	39	38	40	22	38	40	40	32
NVE13166	NVE13166	2	2	2	>NVE13166	1	2	2	2	0	0	0	0	0	0	0	0	1	1	0	0	1	1	2	0	0	0	0	0	0	0	0	0	0	0	0	0	1	1	0	0	1	1	2	0	0	0	0	0
NVE13173	NVE13173	16	16	16	>NVE13173	1	16	16	16	6	8	7	5	7	8	6	6	10	9	10	8	7	8	8	6	2	4	1	1	6	8	7	5	7	8	6	6	10	9	10	8	7	8	8	6	2	4	1	1
NVE13175	NVE13175	63	63	63	>NVE13175	1	63	63	63	52	50	47	28	49	52	50	36	56	53	55	26	53	45	52	24	47	47	45	24	52	50	47	28	49	52	50	36	56	53	55	26	53	45	52	24	47	47	45	24
NVE13176	NVE13176	4	4	4	>NVE13176	1	4	4	4	3	3	3	2	2	2	2	2	2	2	1	1	1	1	1	1	2	2	1	2	3	3	3	2	2	2	2	2	2	2	1	1	1	1	1	1	2	2	1	2
NVE13177	NVE13177	70	68	68	>NVE13177	1	70	68	68	60	59	59	51	59	53	58	48	52	46	50	38	46	45	44	35	53	53	53	45	58	57	57	49	57	51	57	46	51	44	48	36	44	44	43	33	52	52	52	43
NVE13179	NVE13179	14	4	4	>NVE13179	1	14	4	4	9	8	9	8	9	9	9	9	9	9	9	7	12	12	13	7	5	5	5	7	0	0	0	0	0	0	0	0	0	0	0	0	3	3	4	1	0	0	0	0
NVE13181	NVE13181	1	1	1	>NVE13181	1	1	1	1	0	0	0	0	0	0	0	0	0	0	0	0	0	0	0	0	1	1	1	0	0	0	0	0	0	0	0	0	0	0	0	0	0	0	0	0	1	1	1	0
NVE13183	NVE13183	1	1	1	>NVE13183	1	1	1	1	0	0	0	0	0	0	0	0	0	0	0	0	0	0	0	0	1	1	1	1	0	0	0	0	0	0	0	0	0	0	0	0	0	0	0	0	1	1	1	1
NVE13184	NVE13184	3	3	3	>NVE13184	1	3	3	3	0	1	2	2	2	2	1	0	0	1	0	0	1	1	1	0	0	0	0	0	0	1	2	2	2	2	1	0	0	1	0	0	1	1	1	0	0	0	0	0
NVE13185	NVE13185	5	5	5	>NVE13185	1	5	5	5	4	3	3	1	2	3	3	1	1	2	2	1	3	3	1	1	0	0	0	1	4	3	3	1	2	3	3	1	1	2	2	1	3	3	1	1	0	0	0	1
NVE13188	NVE13188	1	1	1	>NVE13188	1	1	1	1	1	1	1	0	1	1	1	0	0	0	1	0	0	0	0	0	0	0	0	0	1	1	1	0	1	1	1	0	0	0	1	0	0	0	0	0	0	0	0	0
NVE13195	NVE13195	2	2	2	>NVE13195	1	2	2	2	1	1	1	1	1	1	0	1	1	1	1	1	1	1	1	1	0	0	0	0	1	1	1	1	1	1	0	1	1	1	1	1	1	1	1	1	0	0	0	0
NVE13199	NVE13199	5	5	5	>NVE13199	1	5	5	5	3	2	2	3	3	2	2	3	3	1	1	2	4	4	4	3	0	0	0	1	3	2	2	3	3	2	2	3	3	1	1	2	4	4	4	3	0	0	0	1
NVE1320	NVE1320	1	1	1	>NVE1320	1	1	1	1	1	0	0	1	1	0	1	1	0	0	1	0	1	1	1	0	0	0	0	1	1	0	0	1	1	0	1	1	0	0	1	0	1	1	1	0	0	0	0	1
NVE13201	NVE13201	1	1	1	>NVE13201	1	1	1	1	0	0	0	0	0	0	0	0	0	0	0	0	0	0	0	0	0	1	0	0	0	0	0	0	0	0	0	0	0	0	0	0	0	0	0	0	0	1	0	0
NVE13205	NVE13205	3	3	3	>NVE13205	1	3	3	3	2	0	1	2	2	2	2	1	2	2	2	0	1	1	1	1	0	0	0	0	2	0	1	2	2	2	2	1	2	2	2	0	1	1	1	1	0	0	0	0
NVE13212	NVE13212	3	3	3	>NVE13212	1	3	3	3	1	2	2	0	1	3	3	0	1	1	3	1	2	2	2	1	0	0	1	2	1	2	2	0	1	3	3	0	1	1	3	1	2	2	2	1	0	0	1	2
NVE13213;NVE21927	NVE13213	4;1	4;1	4;1	>NVE13213	2	4	4	4	2	2	2	2	2	4	4	2	3	3	3	3	3	2	3	1	0	0	0	0	2	2	2	2	2	4	4	2	3	3	3	3	3	2	3	1	0	0	0	0
NVE13217;NVE9209	NVE13217	6;1	6;1	6;1	>NVE13217	2	6	6	6	4	4	4	1	4	4	5	2	4	2	3	3	3	3	4	2	3	3	2	1	4	4	4	1	4	4	5	2	4	2	3	3	3	3	4	2	3	3	2	1
NVE1322;NVE1323	NVE1322;NVE1323	3;2	3;2	3;2	>NVE1322;>NVE1323	2	3	3	3	1	3	2	1	1	1	0	0	1	1	1	1	0	1	3	1	1	0	0	0	1	3	2	1	1	1	0	0	1	1	1	1	0	1	3	1	1	0	0	0
NVE13241	NVE13241	1	1	1	>NVE13241	1	1	1	1	1	1	0	0	1	1	0	0	0	0	0	0	0	0	0	0	0	0	0	0	1	1	0	0	1	1	0	0	0	0	0	0	0	0	0	0	0	0	0	0
NVE13244	NVE13244	2	2	2	>NVE13244	1	2	2	2	0	1	1	1	0	1	1	1	0	1	1	1	1	0	0	1	0	0	0	0	0	1	1	1	0	1	1	1	0	1	1	1	1	0	0	1	0	0	0	0
NVE13249	NVE13249	3	3	3	>NVE13249	1	3	3	3	0	0	0	0	1	2	0	2	3	2	2	2	2	2	2	1	0	0	1	0	0	0	0	0	1	2	0	2	3	2	2	2	2	2	2	1	0	0	1	0
NVE13250	NVE13250	2	2	2	>NVE13250	1	2	2	2	0	1	0	0	0	1	0	1	2	2	2	0	1	1	2	0	0	0	0	0	0	1	0	0	0	1	0	1	2	2	2	0	1	1	2	0	0	0	0	0
NVE1326;NVE5646	NVE1326	43;14	43;14	43;14	>NVE1326	2	43	43	43	30	30	29	26	29	34	32	28	26	26	23	22	26	24	30	19	14	15	18	17	30	30	29	26	29	34	32	28	26	26	23	22	26	24	30	19	14	15	18	17
NVE13261	NVE13261	2	2	1	>NVE13261	1	2	2	1	0	1	2	1	1	2	1	1	1	1	1	0	1	1	1	0	1	0	0	0	0	1	2	1	1	2	1	1	1	1	1	0	1	1	1	0	1	0	0	0
NVE13274;NVE12785	NVE13274;NVE12785	2;1	2;1	2;1	>NVE13274;>NVE12785	2	2	2	2	0	0	0	0	0	1	1	0	1	1	1	1	1	2	1	1	0	0	0	0	0	0	0	0	0	1	1	0	1	1	1	1	1	2	1	1	0	0	0	0
NVE13281;NVE25741	NVE13281	3;1	3;1	3;1	>NVE13281	2	3	3	3	2	2	1	1	1	1	2	1	2	1	1	0	1	0	1	1	2	2	3	1	2	2	1	1	1	1	2	1	2	1	1	0	1	0	1	1	2	2	3	1
NVE19519;NVE13285	NVE19519;NVE13285	1;1	1;1	1;1	>NVE19519;>NVE13285	2	1	1	1	1	1	1	0	1	1	1	0	1	1	1	0	1	1	1	0	1	1	1	0	1	1	1	0	1	1	1	0	1	1	1	0	1	1	1	0	1	1	1	0
NVE13286	NVE13286	25	5	0	>NVE13286	1	25	5	0	19	17	19	14	15	15	15	10	13	13	13	10	10	7	9	8	24	24	23	15	2	2	2	2	0	1	0	2	2	1	1	2	1	0	0	1	5	4	4	3
NVE13287	NVE13287	24	2	2	>NVE13287	1	24	2	2	18	18	18	14	15	16	14	11	14	14	13	11	10	6	9	8	22	22	22	14	1	2	1	1	1	1	0	1	1	1	1	1	0	0	0	0	2	2	2	1
NVE1329	NVE1329	3	3	3	>NVE1329	1	3	3	3	2	2	2	2	2	2	3	2	3	3	2	3	3	3	2	2	1	0	0	0	2	2	2	2	2	2	3	2	3	3	2	3	3	3	2	2	1	0	0	0
NVE19599;NVE13290	NVE19599;NVE13290	3;3	2;2	2;2	>NVE19599;>NVE13290	2	3	2	2	3	2	2	2	2	2	3	2	1	0	1	1	0	1	0	1	0	0	0	0	2	1	1	1	1	1	2	1	0	0	0	1	0	0	0	1	0	0	0	0
NVE13292	NVE13292	5	5	5	>NVE13292	1	5	5	5	4	2	3	2	4	4	4	3	5	5	5	4	5	5	5	3	0	0	0	0	4	2	3	2	4	4	4	3	5	5	5	4	5	5	5	3	0	0	0	0
NVE1330	NVE1330	14	14	14	>NVE1330	1	14	14	14	8	7	8	7	8	7	6	5	8	8	9	4	6	10	7	5	10	7	9	3	8	7	8	7	8	7	6	5	8	8	9	4	6	10	7	5	10	7	9	3
NVE13301;NVE1957;NVE13299	NVE13301	40;11;7	40;11;7	40;11;7	>NVE13301	3	40	40	40	31	27	31	23	31	29	32	25	25	23	28	22	20	26	24	19	31	30	32	21	31	27	31	23	31	29	32	25	25	23	28	22	20	26	24	19	31	30	32	21
NVE1958;NVE13302	NVE1958;NVE13302	6;6	6;6	6;6	>NVE1958;>NVE13302	2	6	6	6	4	5	4	3	5	5	5	4	4	4	5	3	4	4	4	3	5	5	5	5	4	5	4	3	5	5	5	4	4	4	5	3	4	4	4	3	5	5	5	5
NVE13307	NVE13307	9	9	9	>NVE13307	1	9	9	9	8	5	6	4	5	7	6	4	5	5	3	3	3	4	3	1	4	2	3	5	8	5	6	4	5	7	6	4	5	5	3	3	3	4	3	1	4	2	3	5
NVE1331	NVE1331	4	4	4	>NVE1331	1	4	4	4	2	2	0	0	1	2	2	1	0	0	0	0	0	3	1	1	1	1	1	0	2	2	0	0	1	2	2	1	0	0	0	0	0	3	1	1	1	1	1	0
NVE13312	NVE13312	3	3	3	>NVE13312	1	3	3	3	2	1	1	3	2	2	2	3	0	3	1	1	2	1	1	1	0	1	0	0	2	1	1	3	2	2	2	3	0	3	1	1	2	1	1	1	0	1	0	0
NVE13313	NVE13313	1	1	1	>NVE13313	1	1	1	1	0	1	1	0	1	1	1	0	1	1	1	0	0	0	0	0	0	0	0	0	0	1	1	0	1	1	1	0	1	1	1	0	0	0	0	0	0	0	0	0
NVE13314	NVE13314	1	1	1	>NVE13314	1	1	1	1	1	1	1	0	1	1	1	1	0	1	1	0	0	1	1	0	0	0	0	0	1	1	1	0	1	1	1	1	0	1	1	0	0	1	1	0	0	0	0	0
NVE13317	NVE13317	7	7	7	>NVE13317	1	7	7	7	4	4	3	4	3	4	5	5	3	3	4	4	3	4	3	4	4	4	4	5	4	4	3	4	3	4	5	5	3	3	4	4	3	4	3	4	4	4	4	5
NVE1332	NVE1332	1	1	1	>NVE1332	1	1	1	1	0	1	1	0	0	1	0	0	0	0	0	0	0	0	0	0	1	1	1	0	0	1	1	0	0	1	0	0	0	0	0	0	0	0	0	0	1	1	1	0
NVE13321;NVE13320	NVE13321	17;2	17;2	17;2	>NVE13321	2	17	17	17	8	8	10	10	8	7	12	9	6	5	6	7	5	7	4	5	0	1	2	1	8	8	10	10	8	7	12	9	6	5	6	7	5	7	4	5	0	1	2	1
NVE13323	NVE13323	2	2	2	>NVE13323	1	2	2	2	0	0	0	0	0	0	0	0	2	2	2	0	2	2	2	1	0	0	0	0	0	0	0	0	0	0	0	0	2	2	2	0	2	2	2	1	0	0	0	0
NVE13324	NVE13324	1	1	1	>NVE13324	1	1	1	1	1	1	0	0	1	1	0	0	0	1	1	0	1	1	1	0	1	1	1	0	1	1	0	0	1	1	0	0	0	1	1	0	1	1	1	0	1	1	1	0
NVE1333	NVE1333	17	17	17	>NVE1333	1	17	17	17	12	12	13	8	12	12	13	5	9	9	9	5	8	9	7	7	15	14	16	7	12	12	13	8	12	12	13	5	9	9	9	5	8	9	7	7	15	14	16	7
NVE13338	NVE13338	1	1	1	>NVE13338	1	1	1	1	0	1	1	0	1	1	1	0	0	1	1	0	1	1	1	0	1	1	1	0	0	1	1	0	1	1	1	0	0	1	1	0	1	1	1	0	1	1	1	0
NVE13339;NVE3430	NVE13339	28;1	28;1	18;1	>NVE13339	2	28	28	18	21	20	18	18	17	19	19	21	11	13	12	10	13	15	14	8	9	9	9	12	21	20	18	18	17	19	19	21	11	13	12	10	13	15	14	8	9	9	9	12
NVE13341	NVE13341	4	4	4	>NVE13341	1	4	4	4	2	1	2	2	3	1	2	2	4	4	3	2	4	4	4	2	1	1	0	1	2	1	2	2	3	1	2	2	4	4	3	2	4	4	4	2	1	1	0	1
NVE13346	NVE13346	24	24	24	>NVE13346	1	24	24	24	21	19	20	21	19	19	19	21	20	21	18	19	22	23	21	12	16	15	18	20	21	19	20	21	19	19	19	21	20	21	18	19	22	23	21	12	16	15	18	20
NVE13347	NVE13347	15	15	15	>NVE13347	1	15	15	15	11	11	12	9	10	12	11	8	3	5	6	6	4	3	5	4	8	7	6	6	11	11	12	9	10	12	11	8	3	5	6	6	4	3	5	4	8	7	6	6
NVE13349	NVE13349	2	2	2	>NVE13349	1	2	2	2	0	0	0	1	0	0	0	1	1	0	0	0	0	0	0	0	0	0	0	1	0	0	0	1	0	0	0	1	1	0	0	0	0	0	0	0	0	0	0	1
NVE1335	NVE1335	5	5	5	>NVE1335	1	5	5	5	0	1	1	0	0	0	0	0	1	1	0	1	1	0	0	1	5	3	3	0	0	1	1	0	0	0	0	0	1	1	0	1	1	0	0	1	5	3	3	0
NVE13350	NVE13350	4	4	4	>NVE13350	1	4	4	4	3	2	1	1	3	3	2	2	0	0	1	0	1	0	3	1	1	3	2	0	3	2	1	1	3	3	2	2	0	0	1	0	1	0	3	1	1	3	2	0
NVE13364;NVE13365	NVE13364	11;2	11;2	11;2	>NVE13364	2	11	11	11	9	6	10	8	10	8	10	7	4	6	8	4	6	8	7	4	2	3	2	1	9	6	10	8	10	8	10	7	4	6	8	4	6	8	7	4	2	3	2	1
NVE13366	NVE13366	10	10	10	>NVE13366	1	10	10	10	6	6	6	6	6	6	6	8	4	4	3	3	3	3	3	2	3	2	3	2	6	6	6	6	6	6	6	8	4	4	3	3	3	3	3	2	3	2	3	2
NVE13367	NVE13367	5	5	5	>NVE13367	1	5	5	5	4	4	4	2	3	2	4	2	4	4	4	1	2	5	4	2	3	2	2	0	4	4	4	2	3	2	4	2	4	4	4	1	2	5	4	2	3	2	2	0
NVE13368	NVE13368	4	4	4	>NVE13368	1	4	4	4	0	0	2	2	1	1	2	1	0	0	0	1	0	0	0	0	0	0	0	0	0	0	2	2	1	1	2	1	0	0	0	1	0	0	0	0	0	0	0	0
NVE1337	NVE1337	13	10	10	>NVE1337	1	13	10	10	3	2	2	3	7	6	5	6	10	10	10	9	10	9	9	9	2	2	2	4	1	0	0	0	5	4	3	3	8	8	8	6	8	7	7	6	0	0	0	1
NVE13374	NVE13374	2	2	2	>NVE13374	1	2	2	2	1	1	1	0	1	1	1	0	2	2	1	0	0	1	1	0	0	0	2	0	1	1	1	0	1	1	1	0	2	2	1	0	0	1	1	0	0	0	2	0
NVE13379	NVE13379	2	1	1	>NVE13379	1	2	1	1	1	1	0	0	0	2	1	0	1	1	2	0	2	1	1	1	1	1	1	0	1	1	0	0	0	1	1	0	1	1	1	0	1	1	1	1	1	1	1	0
NVE1338	NVE1338	3	3	3	>NVE1338	1	3	3	3	0	0	1	0	1	1	0	1	2	1	1	1	2	1	3	1	0	0	1	0	0	0	1	0	1	1	0	1	2	1	1	1	2	1	3	1	0	0	1	0
NVE13381	NVE13381	3	1	1	>NVE13381	1	3	1	1	1	1	1	2	1	1	1	2	3	3	3	3	3	3	3	1	3	1	2	1	0	0	0	1	0	0	0	1	1	1	1	1	1	1	1	1	1	1	1	0
NVE13382	NVE13382	5	5	5	>NVE13382	1	5	5	5	3	4	3	2	3	4	4	2	3	3	2	1	2	3	3	2	0	0	0	0	3	4	3	2	3	4	4	2	3	3	2	1	2	3	3	2	0	0	0	0
NVE13388	NVE13388	31	31	31	>NVE13388	1	31	31	31	18	20	17	15	17	17	17	12	11	9	10	6	25	25	25	16	1	0	1	2	18	20	17	15	17	17	17	12	11	9	10	6	25	25	25	16	1	0	1	2
NVE13390	NVE13390	4	4	4	>NVE13390	1	4	4	4	3	3	3	2	3	3	2	1	2	0	2	0	2	2	2	0	0	0	0	0	3	3	3	2	3	3	2	1	2	0	2	0	2	2	2	0	0	0	0	0
NVE13395	NVE13395	1	1	1	>NVE13395	1	1	1	1	0	1	1	1	0	1	0	1	0	1	1	1	1	0	1	1	1	1	1	0	0	1	1	1	0	1	0	1	0	1	1	1	1	0	1	1	1	1	1	0
NVE13416	NVE13416	2	2	2	>NVE13416	1	2	2	2	0	0	0	0	0	0	0	0	0	0	0	0	2	2	2	1	0	0	0	0	0	0	0	0	0	0	0	0	0	0	0	0	2	2	2	1	0	0	0	0
NVE13419	NVE13419	11	11	11	>NVE13419	1	11	11	11	7	4	5	5	6	3	6	6	6	8	5	5	5	7	8	5	5	8	7	4	7	4	5	5	6	3	6	6	6	8	5	5	5	7	8	5	5	8	7	4
NVE13421;NVE17771	NVE13421;NVE17771	3;2	3;2	3;2	>NVE13421;>NVE17771	2	3	3	3	3	3	2	0	2	2	3	0	2	1	1	0	0	0	0	0	1	1	1	0	3	3	2	0	2	2	3	0	2	1	1	0	0	0	0	0	1	1	1	0
NVE13423	NVE13423	12	12	12	>NVE13423	1	12	12	12	8	9	6	8	8	7	8	7	6	5	5	9	8	6	5	7	6	4	6	6	8	9	6	8	8	7	8	7	6	5	5	9	8	6	5	7	6	4	6	6
NVE13427	NVE13427	7	7	7	>NVE13427	1	7	7	7	3	3	3	6	4	4	3	6	5	3	4	6	7	6	5	7	0	0	0	0	3	3	3	6	4	4	3	6	5	3	4	6	7	6	5	7	0	0	0	0
NVE13428	NVE13428	1	1	1	>NVE13428	1	1	1	1	1	0	0	1	0	0	1	0	0	0	0	0	0	0	0	1	1	1	1	1	1	0	0	1	0	0	1	0	0	0	0	0	0	0	0	1	1	1	1	1
NVE13429	NVE13429	6	6	6	>NVE13429	1	6	6	6	3	4	3	2	3	4	4	2	2	2	2	1	2	2	2	1	3	2	5	0	3	4	3	2	3	4	4	2	2	2	2	1	2	2	2	1	3	2	5	0
NVE13438	NVE13438	5	5	5	>NVE13438	1	5	5	5	4	3	3	3	3	4	3	4	2	2	2	3	3	3	3	3	1	2	0	2	4	3	3	3	3	4	3	4	2	2	2	3	3	3	3	3	1	2	0	2
NVE13444	NVE13444	11	3	3	>NVE13444	1	11	3	3	7	8	7	5	8	8	10	8	8	8	8	6	9	9	10	7	8	9	8	7	1	1	1	1	1	1	2	1	0	0	0	0	1	1	2	1	1	1	1	2
NVE13447	NVE13447	17	17	17	>NVE13447	1	17	17	17	15	14	12	5	16	16	14	4	10	11	12	3	6	8	8	2	12	13	14	6	15	14	12	5	16	16	14	4	10	11	12	3	6	8	8	2	12	13	14	6
NVE13456	NVE13456	5	4	4	>NVE13456	1	5	4	4	4	4	4	3	4	4	5	3	4	4	4	1	4	3	4	3	4	3	3	3	4	4	4	3	4	4	4	3	3	3	4	1	3	3	3	3	4	3	3	3
NVE13457	NVE13457	6	6	5	>NVE13457	1	6	6	5	3	3	3	1	4	4	5	2	4	4	3	1	3	2	4	0	1	1	1	0	3	3	3	1	4	4	5	2	4	4	3	1	3	2	4	0	1	1	1	0
NVE13458	NVE13458	2	2	2	>NVE13458	1	2	2	2	0	1	0	1	1	1	1	1	0	0	0	0	0	0	0	0	1	1	0	1	0	1	0	1	1	1	1	1	0	0	0	0	0	0	0	0	1	1	0	1
NVE13459	NVE13459	3	3	3	>NVE13459	1	3	3	3	3	2	2	2	2	3	3	2	3	2	3	0	2	2	2	1	1	1	2	1	3	2	2	2	2	3	3	2	3	2	3	0	2	2	2	1	1	1	2	1
NVE6021;NVE13471	NVE6021;NVE13471	2;2	2;2	2;2	>NVE6021;>NVE13471	2	2	2	2	2	2	2	1	2	2	2	1	0	0	1	0	0	0	0	0	2	2	2	2	2	2	2	1	2	2	2	1	0	0	1	0	0	0	0	0	2	2	2	2
NVE13474;NVE7326	NVE13474	10;1	10;1	10;1	>NVE13474	2	10	10	10	5	6	6	4	6	5	5	1	2	2	5	0	1	1	2	0	6	7	8	3	5	6	6	4	6	5	5	1	2	2	5	0	1	1	2	0	6	7	8	3
NVE13476	NVE13476	3	3	3	>NVE13476	1	3	3	3	1	0	2	0	0	0	2	0	0	0	0	0	1	1	2	0	1	0	1	0	1	0	2	0	0	0	2	0	0	0	0	0	1	1	2	0	1	0	1	0
NVE13499	NVE13499	15	15	15	>NVE13499	1	15	15	15	11	10	10	7	10	10	11	10	5	7	7	3	5	2	4	3	3	2	2	0	11	10	10	7	10	10	11	10	5	7	7	3	5	2	4	3	3	2	2	0
NVE13500	NVE13500	1	1	1	>NVE13500	1	1	1	1	0	0	0	1	1	1	1	1	1	1	1	1	1	1	1	1	0	0	0	0	0	0	0	1	1	1	1	1	1	1	1	1	1	1	1	1	0	0	0	0
NVE16019;NVE13508	NVE16019;NVE13508	4;4	4;4	4;4	>NVE16019;>NVE13508	2	4	4	4	2	2	3	0	1	3	1	0	2	2	2	1	0	2	2	0	3	3	3	2	2	2	3	0	1	3	1	0	2	2	2	1	0	2	2	0	3	3	3	2
NVE13511	NVE13511	3	3	3	>NVE13511	1	3	3	3	2	3	3	1	3	1	3	1	3	3	3	1	3	3	3	1	0	0	0	0	2	3	3	1	3	1	3	1	3	3	3	1	3	3	3	1	0	0	0	0
NVE13515	NVE13515	1	1	1	>NVE13515	1	1	1	1	0	0	0	1	0	1	0	1	0	0	0	1	0	0	0	0	0	0	0	1	0	0	0	1	0	1	0	1	0	0	0	1	0	0	0	0	0	0	0	1
NVE13516	NVE13516	3	3	3	>NVE13516	1	3	3	3	2	2	2	2	2	2	2	2	2	2	2	1	2	2	2	2	2	2	2	2	2	2	2	2	2	2	2	2	2	2	2	1	2	2	2	2	2	2	2	2
NVE13518;NVE13517;NVE12637	NVE13518	13;1;1	13;1;1	8;1;1	>NVE13518	3	13	13	8	8	8	6	7	8	9	9	8	4	5	5	6	7	7	7	7	3	2	1	4	8	8	6	7	8	9	9	8	4	5	5	6	7	7	7	7	3	2	1	4
NVE13519	NVE13519	1	1	1	>NVE13519	1	1	1	1	1	1	1	0	0	1	0	0	1	1	1	0	0	1	1	0	0	0	0	0	1	1	1	0	0	1	0	0	1	1	1	0	0	1	1	0	0	0	0	0
NVE13520	NVE13520	11	11	11	>NVE13520	1	11	11	11	8	9	7	4	6	8	9	5	7	9	8	4	8	9	8	3	7	5	6	2	8	9	7	4	6	8	9	5	7	9	8	4	8	9	8	3	7	5	6	2
NVE13522	NVE13522	15	15	15	>NVE13522	1	15	15	15	11	11	9	11	11	12	10	10	8	9	9	9	9	8	9	9	2	2	0	1	11	11	9	11	11	12	10	10	8	9	9	9	9	8	9	9	2	2	0	1
NVE13524;NVE2526	NVE13524	74;1	74;1	74;1	>NVE13524	2	74	74	74	37	38	33	21	60	61	60	40	56	55	54	32	44	43	46	25	3	2	1	0	37	38	33	21	60	61	60	40	56	55	54	32	44	43	46	25	3	2	1	0
NVE13531	NVE13531	12	12	12	>NVE13531	1	12	12	12	10	7	8	6	8	9	10	7	7	9	6	5	10	6	9	4	5	5	3	2	10	7	8	6	8	9	10	7	7	9	6	5	10	6	9	4	5	5	3	2
NVE13534	NVE13534	2	2	2	>NVE13534	1	2	2	2	0	0	0	0	0	0	0	0	2	1	1	0	2	2	1	0	0	0	0	0	0	0	0	0	0	0	0	0	2	1	1	0	2	2	1	0	0	0	0	0
NVE13546	NVE13546	9	9	5	>NVE13546	1	9	9	5	7	8	6	5	5	7	5	5	1	2	1	1	2	0	3	2	1	0	0	0	7	8	6	5	5	7	5	5	1	2	1	1	2	0	3	2	1	0	0	0
NVE13548;NVE23479;NVE24221	NVE13548	16;2;1	15;1;1	14;0;1	>NVE13548	3	16	15	14	7	5	6	9	12	10	10	11	1	1	1	1	2	3	2	1	0	0	0	0	7	5	5	9	11	9	9	11	0	0	0	0	1	2	1	0	0	0	0	0
NVE13553	NVE13553	8	8	8	>NVE13553	1	8	8	8	0	1	0	1	0	1	0	1	7	8	8	7	8	8	8	5	0	0	0	1	0	1	0	1	0	1	0	1	7	8	8	7	8	8	8	5	0	0	0	1
NVE13558	NVE13558	2	2	2	>NVE13558	1	2	2	2	2	1	2	1	2	2	2	1	2	2	2	2	2	2	2	2	2	2	2	2	2	1	2	1	2	2	2	1	2	2	2	2	2	2	2	2	2	2	2	2
NVE13559	NVE13559	4	4	4	>NVE13559	1	4	4	4	3	3	3	2	3	3	3	2	3	3	3	2	3	2	2	1	3	2	3	2	3	3	3	2	3	3	3	2	3	3	3	2	3	2	2	1	3	2	3	2
NVE13561	NVE13561	3	3	3	>NVE13561	1	3	3	3	0	1	1	2	0	1	0	2	0	0	0	1	0	0	0	1	0	0	0	0	0	1	1	2	0	1	0	2	0	0	0	1	0	0	0	1	0	0	0	0
NVE13562	NVE13562	1	1	1	>NVE13562	1	1	1	1	0	0	0	0	0	0	0	0	0	0	0	0	0	1	0	0	0	0	0	0	0	0	0	0	0	0	0	0	0	0	0	0	0	1	0	0	0	0	0	0
NVE13563	NVE13563	2	2	2	>NVE13563	1	2	2	2	0	0	0	1	1	1	1	1	1	1	2	1	1	1	1	0	0	0	0	0	0	0	0	1	1	1	1	1	1	1	2	1	1	1	1	0	0	0	0	0
NVE13564	NVE13564	1	1	1	>NVE13564	1	1	1	1	1	1	1	0	1	0	1	0	0	1	1	0	1	1	1	0	0	0	0	0	1	1	1	0	1	0	1	0	0	1	1	0	1	1	1	0	0	0	0	0
NVE13573	NVE13573	10	10	8	>NVE13573	1	10	10	8	2	1	1	2	2	1	1	0	3	4	4	3	4	7	5	3	1	1	2	0	2	1	1	2	2	1	1	0	3	4	4	3	4	7	5	3	1	1	2	0
NVE13574	NVE13574	3	2	2	>NVE13574	1	3	2	2	0	0	0	0	0	0	0	0	1	0	2	0	1	3	0	1	0	0	0	0	0	0	0	0	0	0	0	0	0	0	2	0	1	2	0	0	0	0	0	0
NVE13575	NVE13575	30	30	30	>NVE13575	1	30	30	30	17	15	16	12	13	15	11	10	22	20	22	20	24	23	26	24	19	21	20	13	17	15	16	12	13	15	11	10	22	20	22	20	24	23	26	24	19	21	20	13
NVE13577	NVE13577	2	2	2	>NVE13577	1	2	2	2	1	1	2	1	2	2	2	0	1	1	1	0	0	2	1	0	1	1	1	0	1	1	2	1	2	2	2	0	1	1	1	0	0	2	1	0	1	1	1	0
NVE13578;NVE11559	NVE13578	33;4	33;4	31;4	>NVE13578	2	33	33	31	28	29	29	24	30	28	28	22	23	25	22	16	25	23	24	16	18	19	20	17	28	29	29	24	30	28	28	22	23	25	22	16	25	23	24	16	18	19	20	17
NVE13579	NVE13579	8	8	8	>NVE13579	1	8	8	8	1	2	2	1	3	2	3	1	6	4	5	4	6	7	5	5	0	0	0	0	1	2	2	1	3	2	3	1	6	4	5	4	6	7	5	5	0	0	0	0
NVE13580	NVE13580	5	5	5	>NVE13580	1	5	5	5	2	2	2	1	3	2	2	2	4	5	4	4	4	5	5	5	2	2	2	0	2	2	2	1	3	2	2	2	4	5	4	4	4	5	5	5	2	2	2	0
NVE13598	NVE13598	4	4	4	>NVE13598	1	4	4	4	2	3	2	2	4	4	3	3	2	2	3	0	3	2	2	1	0	0	0	0	2	3	2	2	4	4	3	3	2	2	3	0	3	2	2	1	0	0	0	0
NVE13599;NVE22323	NVE13599;NVE22323	8;4	8;4	8;4	>NVE13599;>NVE22323	2	8	8	8	7	7	6	6	7	7	7	6	7	8	7	3	3	3	4	1	3	4	5	4	7	7	6	6	7	7	7	6	7	8	7	3	3	3	4	1	3	4	5	4
NVE13600	NVE13600	3	3	3	>NVE13600	1	3	3	3	0	0	0	1	0	1	1	1	1	0	0	1	0	3	2	1	0	0	0	1	0	0	0	1	0	1	1	1	1	0	0	1	0	3	2	1	0	0	0	1
NVE13604	NVE13604	5	5	5	>NVE13604	1	5	5	5	1	2	0	1	4	2	1	0	0	0	0	0	0	1	0	0	0	0	0	0	1	2	0	1	4	2	1	0	0	0	0	0	0	1	0	0	0	0	0	0
NVE13606;NVE9744	NVE13606	23;4	23;4	23;4	>NVE13606	2	23	23	23	16	15	15	10	14	14	12	8	15	16	16	8	16	16	14	7	14	16	11	10	16	15	15	10	14	14	12	8	15	16	16	8	16	16	14	7	14	16	11	10
NVE13607	NVE13607	5	5	5	>NVE13607	1	5	5	5	3	2	2	1	2	1	1	1	2	1	1	2	0	0	0	0	2	3	3	2	3	2	2	1	2	1	1	1	2	1	1	2	0	0	0	0	2	3	3	2
NVE13608	NVE13608	8	8	8	>NVE13608	1	8	8	8	4	4	5	6	5	4	6	6	3	2	5	6	2	3	2	2	4	3	3	3	4	4	5	6	5	4	6	6	3	2	5	6	2	3	2	2	4	3	3	3
NVE13609;NVE2882	NVE13609	6;1	6;1	6;1	>NVE13609	2	6	6	6	5	4	3	4	5	4	5	6	5	5	4	5	4	3	3	3	2	2	1	3	5	4	3	4	5	4	5	6	5	5	4	5	4	3	3	3	2	2	1	3
NVE13613	NVE13613	2	2	2	>NVE13613	1	2	2	2	1	0	0	0	1	1	0	0	1	0	0	0	2	1	1	1	0	0	0	0	1	0	0	0	1	1	0	0	1	0	0	0	2	1	1	1	0	0	0	0
NVE13615	NVE13615	9	9	9	>NVE13615	1	9	9	9	7	6	5	2	7	7	5	6	6	4	5	2	7	8	6	3	2	0	1	1	7	6	5	2	7	7	5	6	6	4	5	2	7	8	6	3	2	0	1	1
NVE13616	NVE13616	6	6	6	>NVE13616	1	6	6	6	3	3	3	4	3	3	3	4	3	3	3	4	2	3	1	4	3	3	3	2	3	3	3	4	3	3	3	4	3	3	3	4	2	3	1	4	3	3	3	2
NVE13620	NVE13620	4	1	1	>NVE13620	1	4	1	1	2	2	1	2	3	2	3	2	2	2	2	2	2	3	2	1	0	0	0	1	0	0	0	0	1	1	1	0	1	1	1	0	1	1	1	0	0	0	0	0
NVE1363	NVE1363	8	8	8	>NVE1363	1	8	8	8	0	0	0	0	0	0	0	0	7	7	5	4	7	8	7	5	0	1	1	1	0	0	0	0	0	0	0	0	7	7	5	4	7	8	7	5	0	1	1	1
NVE13631	NVE13631	2	2	2	>NVE13631	1	2	2	2	2	2	1	0	1	0	2	0	0	0	0	0	1	1	1	0	1	2	2	0	2	2	1	0	1	0	2	0	0	0	0	0	1	1	1	0	1	2	2	0
NVE13638	NVE13638	39	39	39	>NVE13638	1	39	39	39	23	25	25	12	1	2	0	2	17	17	14	6	1	0	2	1	36	35	37	25	23	25	25	12	1	2	0	2	17	17	14	6	1	0	2	1	36	35	37	25
NVE13640	NVE13640	2	2	2	>NVE13640	1	2	2	2	1	1	0	0	1	1	0	1	1	1	1	0	1	1	0	0	1	0	0	0	1	1	0	0	1	1	0	1	1	1	1	0	1	1	0	0	1	0	0	0
NVE13641;NVE2861	NVE13641;NVE2861	4;4	4;4	4;4	>NVE13641;>NVE2861	2	4	4	4	3	3	4	1	2	2	4	1	1	1	0	0	2	1	2	1	3	2	2	0	3	3	4	1	2	2	4	1	1	1	0	0	2	1	2	1	3	2	2	0
NVE13657	NVE13657	4	4	4	>NVE13657	1	4	4	4	4	3	3	2	3	3	3	2	1	2	2	1	1	2	2	1	3	3	3	2	4	3	3	2	3	3	3	2	1	2	2	1	1	2	2	1	3	3	3	2
NVE13662	NVE13662	5	5	5	>NVE13662	1	5	5	5	4	4	3	4	3	2	3	4	3	3	3	2	2	3	1	3	0	1	0	0	4	4	3	4	3	2	3	4	3	3	3	2	2	3	1	3	0	1	0	0
NVE13663	NVE13663	1	1	1	>NVE13663	1	1	1	1	1	1	1	0	0	1	1	0	0	0	0	0	1	1	0	0	0	0	0	0	1	1	1	0	0	1	1	0	0	0	0	0	1	1	0	0	0	0	0	0
NVE13664;NVE10957	NVE13664	3;1	3;1	3;1	>NVE13664	2	3	3	3	1	1	2	1	1	0	1	2	0	2	2	1	0	0	0	0	1	0	1	1	1	1	2	1	1	0	1	2	0	2	2	1	0	0	0	0	1	0	1	1
NVE13667	NVE13667	11	11	5	>NVE13667	1	11	11	5	11	10	11	7	10	11	11	8	9	9	10	5	7	8	9	3	11	11	10	6	11	10	11	7	10	11	11	8	9	9	10	5	7	8	9	3	11	11	10	6
NVE13668;NVE14341;NVE18210	NVE13668	15;7;6	15;7;6	0;0;0	>NVE13668	3	15	15	0	8	8	9	6	9	10	9	7	9	11	11	3	10	11	11	5	1	1	1	0	8	8	9	6	9	10	9	7	9	11	11	3	10	11	11	5	1	1	1	0
NVE13670;NVE4147	NVE13670	14;5	3;3	0;0	>NVE13670	2	14	3	0	7	9	8	5	9	10	8	5	9	10	10	3	9	11	10	4	1	1	1	0	1	1	1	1	1	1	1	1	1	1	1	1	1	2	2	1	0	0	0	0
NVE13672	NVE13672	14	14	14	>NVE13672	1	14	14	14	8	8	6	3	9	9	11	5	5	5	5	2	1	5	1	1	0	0	0	0	8	8	6	3	9	9	11	5	5	5	5	2	1	5	1	1	0	0	0	0
NVE13673	NVE13673	8	8	8	>NVE13673	1	8	8	8	5	7	5	5	7	6	4	6	5	6	5	4	6	5	6	2	6	5	6	5	5	7	5	5	7	6	4	6	5	6	5	4	6	5	6	2	6	5	6	5
NVE13682	NVE13682	4	4	4	>NVE13682	1	4	4	4	2	2	2	3	2	2	2	4	2	2	2	2	2	2	2	2	2	2	2	3	2	2	2	3	2	2	2	4	2	2	2	2	2	2	2	2	2	2	2	3
NVE13686	NVE13686	5	5	5	>NVE13686	1	5	5	5	5	3	4	4	4	4	4	4	4	4	4	4	4	4	4	4	3	3	3	1	5	3	4	4	4	4	4	4	4	4	4	4	4	4	4	4	3	3	3	1
NVE13688	NVE13688	2	2	2	>NVE13688	1	2	2	2	0	0	0	1	0	0	0	2	0	0	0	0	0	0	0	2	0	0	0	0	0	0	0	1	0	0	0	2	0	0	0	0	0	0	0	2	0	0	0	0
NVE13694;NVE5925	NVE13694	13;3	13;3	13;3	>NVE13694	2	13	13	13	9	10	12	6	9	8	10	7	4	3	3	4	3	4	1	3	6	7	8	1	9	10	12	6	9	8	10	7	4	3	3	4	3	4	1	3	6	7	8	1
NVE13697	NVE13697	3	3	3	>NVE13697	1	3	3	3	1	1	1	1	1	1	1	1	1	1	1	0	2	2	2	0	0	0	0	0	1	1	1	1	1	1	1	1	1	1	1	0	2	2	2	0	0	0	0	0
NVE13698	NVE13698	5	5	5	>NVE13698	1	5	5	5	4	4	3	1	4	5	5	1	2	3	2	0	2	2	2	0	2	1	2	0	4	4	3	1	4	5	5	1	2	3	2	0	2	2	2	0	2	1	2	0
NVE13700;NVE13701	NVE13700	16;2	16;2	16;2	>NVE13700	2	16	16	16	10	12	9	8	11	10	11	8	14	14	13	9	15	13	13	7	8	8	10	7	10	12	9	8	11	10	11	8	14	14	13	9	15	13	13	7	8	8	10	7
NVE13703	NVE13703	12	12	12	>NVE13703	1	12	12	12	3	5	5	2	4	5	7	2	4	5	5	3	6	4	4	1	0	0	0	0	3	5	5	2	4	5	7	2	4	5	5	3	6	4	4	1	0	0	0	0
NVE13711	NVE13711	3	3	3	>NVE13711	1	3	3	3	1	2	2	2	2	2	1	2	2	0	2	0	1	1	0	1	3	2	2	1	1	2	2	2	2	2	1	2	2	0	2	0	1	1	0	1	3	2	2	1
NVE13714	NVE13714	2	2	2	>NVE13714	1	2	2	2	2	2	2	1	2	2	2	1	0	0	1	0	0	0	0	0	2	2	2	0	2	2	2	1	2	2	2	1	0	0	1	0	0	0	0	0	2	2	2	0
NVE13716	NVE13716	2	2	2	>NVE13716	1	2	2	2	1	1	1	0	1	1	1	0	2	2	1	0	2	2	2	0	0	0	0	0	1	1	1	0	1	1	1	0	2	2	1	0	2	2	2	0	0	0	0	0
NVE13720	NVE13720	15	15	15	>NVE13720	1	15	15	15	10	12	11	7	12	10	11	6	13	13	11	9	13	12	13	6	4	0	0	2	10	12	11	7	12	10	11	6	13	13	11	9	13	12	13	6	4	0	0	2
NVE13721	NVE13721	12	12	12	>NVE13721	1	12	12	12	8	9	9	8	10	8	6	12	11	10	11	10	10	9	11	10	4	3	4	0	8	9	9	8	10	8	6	12	11	10	11	10	10	9	11	10	4	3	4	0
NVE13724	NVE13724	6	6	6	>NVE13724	1	6	6	6	6	6	5	4	6	6	5	4	4	5	5	2	4	3	3	2	5	5	6	4	6	6	5	4	6	6	5	4	4	5	5	2	4	3	3	2	5	5	6	4
NVE13726	NVE13726	3	3	3	>NVE13726	1	3	3	3	2	2	2	1	2	1	2	2	1	2	2	1	1	1	1	1	1	3	2	1	2	2	2	1	2	1	2	2	1	2	2	1	1	1	1	1	1	3	2	1
NVE13727	NVE13727	7	7	7	>NVE13727	1	7	7	7	5	4	3	6	4	2	4	5	3	2	3	1	1	4	3	2	4	3	4	2	5	4	3	6	4	2	4	5	3	2	3	1	1	4	3	2	4	3	4	2
NVE13735	NVE13735	35	35	35	>NVE13735	1	35	35	35	28	26	31	19	29	28	29	20	8	11	9	6	8	10	9	5	18	19	18	12	28	26	31	19	29	28	29	20	8	11	9	6	8	10	9	5	18	19	18	12
NVE1374	NVE1374	1	1	1	>NVE1374	1	1	1	1	1	1	1	0	1	1	1	0	1	1	1	0	1	0	1	0	0	0	0	0	1	1	1	0	1	1	1	0	1	1	1	0	1	0	1	0	0	0	0	0
NVE13741	NVE13741	18	18	18	>NVE13741	1	18	18	18	1	0	0	1	2	1	1	0	2	1	2	0	15	13	15	7	1	2	1	0	1	0	0	1	2	1	1	0	2	1	2	0	15	13	15	7	1	2	1	0
NVE13747	NVE13747	11	11	11	>NVE13747	1	11	11	11	9	10	9	7	9	9	10	8	11	11	11	8	11	11	11	7	7	9	6	6	9	10	9	7	9	9	10	8	11	11	11	8	11	11	11	7	7	9	6	6
NVE13748	NVE13748	13	13	13	>NVE13748	1	13	13	13	10	8	10	9	7	7	8	6	5	6	7	4	5	5	3	5	10	11	10	8	10	8	10	9	7	7	8	6	5	6	7	4	5	5	3	5	10	11	10	8
NVE13749;NVE17508	NVE13749	18;1	18;1	18;1	>NVE13749	2	18	18	18	15	15	16	8	16	15	16	9	14	15	16	8	16	13	14	7	8	9	6	7	15	15	16	8	16	15	16	9	14	15	16	8	16	13	14	7	8	9	6	7
NVE13751	NVE13751	1	1	1	>NVE13751	1	1	1	1	1	1	1	1	1	1	1	1	1	1	1	1	1	1	1	1	1	1	1	1	1	1	1	1	1	1	1	1	1	1	1	1	1	1	1	1	1	1	1	1
NVE13784	NVE13784	7	7	7	>NVE13784	1	7	7	7	4	4	3	2	5	4	5	0	3	3	3	0	3	1	2	0	3	3	2	2	4	4	3	2	5	4	5	0	3	3	3	0	3	1	2	0	3	3	2	2
NVE13786;NVE5161	NVE13786	10;3	10;3	10;3	>NVE13786	2	10	10	10	8	9	8	5	6	7	7	3	4	5	4	0	1	1	1	0	6	7	8	4	8	9	8	5	6	7	7	3	4	5	4	0	1	1	1	0	6	7	8	4
NVE13787	NVE13787	22	22	22	>NVE13787	1	22	22	22	15	16	15	10	15	16	15	12	8	10	5	6	10	10	8	8	4	7	7	10	15	16	15	10	15	16	15	12	8	10	5	6	10	10	8	8	4	7	7	10
NVE13794	NVE13794	35	35	35	>NVE13794	1	35	35	35	24	18	22	19	21	21	21	18	11	14	14	13	11	13	12	9	16	16	16	13	24	18	22	19	21	21	21	18	11	14	14	13	11	13	12	9	16	16	16	13
NVE13796	NVE13796	6	6	6	>NVE13796	1	6	6	6	6	6	6	5	6	6	5	5	6	6	6	5	2	4	2	3	1	0	0	0	6	6	6	5	6	6	5	5	6	6	6	5	2	4	2	3	1	0	0	0
NVE13799	NVE13799	6	6	6	>NVE13799	1	6	6	6	1	1	1	0	1	1	1	0	6	6	5	2	6	5	6	2	0	0	0	0	1	1	1	0	1	1	1	0	6	6	5	2	6	5	6	2	0	0	0	0
NVE13802	NVE13802	15	15	15	>NVE13802	1	15	15	15	5	4	5	4	9	10	8	6	7	7	8	4	5	5	7	2	0	0	0	1	5	4	5	4	9	10	8	6	7	7	8	4	5	5	7	2	0	0	0	1
NVE13803	NVE13803	10	10	10	>NVE13803	1	10	10	10	5	5	4	1	5	5	5	4	5	1	2	1	1	1	1	1	1	0	1	0	5	5	4	1	5	5	5	4	5	1	2	1	1	1	1	1	1	0	1	0
NVE13805	NVE13805	10	10	10	>NVE13805	1	10	10	10	8	7	6	7	7	6	6	8	5	4	5	6	4	5	6	4	4	4	3	1	8	7	6	7	7	6	6	8	5	4	5	6	4	5	6	4	4	4	3	1
NVE13812;NVE8583;NVE13811	NVE13812;NVE8583;NVE13811	2;1;1	2;1;1	2;1;1	>NVE13812;>NVE8583;>NVE13811	3	2	2	2	1	1	1	0	0	0	0	1	0	0	0	0	0	0	0	0	0	0	0	0	1	1	1	0	0	0	0	1	0	0	0	0	0	0	0	0	0	0	0	0
NVE13813;NVE8584	NVE13813	4;1	4;1	4;1	>NVE13813	2	4	4	4	3	1	2	2	0	1	0	2	0	0	0	0	0	0	0	0	0	0	0	0	3	1	2	2	0	1	0	2	0	0	0	0	0	0	0	0	0	0	0	0
NVE13814	NVE13814	1	1	1	>NVE13814	1	1	1	1	1	1	0	1	1	1	1	1	0	0	0	0	0	0	0	0	1	0	1	0	1	1	0	1	1	1	1	1	0	0	0	0	0	0	0	0	1	0	1	0
NVE13823	NVE13823	9	9	9	>NVE13823	1	9	9	9	4	5	5	2	5	6	5	4	1	3	3	1	2	1	2	2	1	2	2	0	4	5	5	2	5	6	5	4	1	3	3	1	2	1	2	2	1	2	2	0
NVE13829	NVE13829	98	98	69	>NVE13829	1	98	98	69	61	61	63	55	8	9	10	8	39	43	40	34	1	3	3	6	82	78	83	71	61	61	63	55	8	9	10	8	39	43	40	34	1	3	3	6	82	78	83	71
NVE1383	NVE1383	8	8	8	>NVE1383	1	8	8	8	5	5	4	2	5	4	5	5	5	6	5	4	5	6	5	3	2	2	0	1	5	5	4	2	5	4	5	5	5	6	5	4	5	6	5	3	2	2	0	1
NVE13830	NVE13830	5	5	5	>NVE13830	1	5	5	5	2	4	3	1	2	3	2	1	4	3	3	2	3	2	3	1	2	2	2	1	2	4	3	1	2	3	2	1	4	3	3	2	3	2	3	1	2	2	2	1
NVE13831	NVE13831	9	7	5	>NVE13831	1	9	7	5	4	4	4	3	5	6	7	3	0	0	0	0	0	0	1	0	3	4	4	3	2	2	3	2	4	5	6	2	0	0	0	0	0	0	1	0	1	2	2	2
NVE15586;NVE13833;NVE6819	NVE15586;NVE13833;NVE6819	11;11;6	11;11;6	11;11;6	>NVE15586;>NVE13833;>NVE6819	3	11	11	11	9	9	8	3	7	8	8	2	7	6	3	3	3	5	5	2	6	7	6	4	9	9	8	3	7	8	8	2	7	6	3	3	3	5	5	2	6	7	6	4
NVE1384	NVE1384	2	2	2	>NVE1384	1	2	2	2	0	0	0	2	1	1	2	2	0	0	0	1	0	0	0	1	0	0	0	0	0	0	0	2	1	1	2	2	0	0	0	1	0	0	0	1	0	0	0	0
NVE13840	NVE13840	6	3	2	>NVE13840	1	6	3	2	5	5	5	5	5	5	5	5	4	4	4	4	4	3	4	3	5	5	5	5	3	3	3	2	3	3	3	2	2	2	2	1	2	1	2	1	3	3	3	2
NVE13843	NVE13843	2	2	2	>NVE13843	1	2	2	2	0	0	0	0	0	0	0	0	1	1	1	0	0	1	0	0	0	0	0	0	0	0	0	0	0	0	0	0	1	1	1	0	0	1	0	0	0	0	0	0
NVE13855	NVE13855	6	6	6	>NVE13855	1	6	6	6	1	2	2	1	3	2	4	1	6	5	5	4	6	5	5	2	0	0	1	0	1	2	2	1	3	2	4	1	6	5	5	4	6	5	5	2	0	0	1	0
NVE21464;NVE13868	NVE21464;NVE13868	2;2	2;2	2;2	>NVE21464;>NVE13868	2	2	2	2	0	0	0	0	0	0	0	0	0	0	0	0	2	2	2	1	0	0	0	0	0	0	0	0	0	0	0	0	0	0	0	0	2	2	2	1	0	0	0	0
NVE13869	NVE13869	6	6	6	>NVE13869	1	6	6	6	0	0	0	0	1	1	1	0	1	2	2	0	5	5	6	1	0	0	0	0	0	0	0	0	1	1	1	0	1	2	2	0	5	5	6	1	0	0	0	0
NVE13870;NVE4404	NVE13870	13;4	13;4	13;4	>NVE13870	2	13	13	13	0	0	0	0	0	0	0	0	0	0	0	0	11	9	10	3	0	0	0	0	0	0	0	0	0	0	0	0	0	0	0	0	11	9	10	3	0	0	0	0
NVE13874	NVE13874	4	4	4	>NVE13874	1	4	4	4	1	2	2	1	1	3	1	1	0	1	0	0	0	1	1	0	0	0	0	0	1	2	2	1	1	3	1	1	0	1	0	0	0	1	1	0	0	0	0	0
NVE13877	NVE13877	9	9	9	>NVE13877	1	9	9	9	6	7	5	3	6	4	6	4	4	3	5	2	4	6	5	3	3	3	1	2	6	7	5	3	6	4	6	4	4	3	5	2	4	6	5	3	3	3	1	2
NVE13881	NVE13881	9	9	9	>NVE13881	1	9	9	9	2	4	3	2	2	2	2	1	3	1	3	0	1	0	1	0	2	4	3	3	2	4	3	2	2	2	2	1	3	1	3	0	1	0	1	0	2	4	3	3
NVE13883;NVE12237	NVE13883;NVE12237	4;2	4;2	4;2	>NVE13883;>NVE12237	2	4	4	4	4	4	4	4	4	4	4	4	4	4	4	3	4	4	4	2	4	4	4	4	4	4	4	4	4	4	4	4	4	4	4	3	4	4	4	2	4	4	4	4
NVE13884;NVE12236	NVE13884;NVE12236	5;3	5;3	5;3	>NVE13884;>NVE12236	2	5	5	5	1	3	3	3	2	2	2	4	3	1	2	3	3	3	3	3	2	2	3	4	1	3	3	3	2	2	2	4	3	1	2	3	3	3	3	3	2	2	3	4
NVE13888	NVE13888	7	7	7	>NVE13888	1	7	7	7	6	5	6	2	5	5	5	1	5	3	4	1	5	3	4	1	3	4	4	2	6	5	6	2	5	5	5	1	5	3	4	1	5	3	4	1	3	4	4	2
NVE13889	NVE13889	5	5	5	>NVE13889	1	5	5	5	1	1	1	4	0	2	2	3	1	1	0	4	1	0	2	3	1	1	0	1	1	1	1	4	0	2	2	3	1	1	0	4	1	0	2	3	1	1	0	1
NVE1389;NVE18435	NVE1389	77;4	77;4	38;1	>NVE1389	2	77	77	38	36	30	30	18	45	44	50	36	69	69	69	48	61	59	65	38	11	6	9	6	36	30	30	18	45	44	50	36	69	69	69	48	61	59	65	38	11	6	9	6
NVE13896	NVE13896	6	6	6	>NVE13896	1	6	6	6	1	3	4	1	4	3	2	1	1	2	2	1	2	2	0	0	0	1	0	1	1	3	4	1	4	3	2	1	1	2	2	1	2	2	0	0	0	1	0	1
NVE1390	NVE1390	24	2	2	>NVE1390	1	24	2	2	11	7	7	5	14	13	14	10	21	21	21	17	19	22	23	11	3	0	4	2	1	0	0	0	1	0	0	0	2	2	2	2	1	2	2	1	0	0	1	0
NVE13900	NVE13900	1	1	1	>NVE13900	1	1	1	1	1	1	1	0	0	1	1	0	0	0	0	0	0	0	0	0	0	0	0	0	1	1	1	0	0	1	1	0	0	0	0	0	0	0	0	0	0	0	0	0
NVE13902	NVE13902	2	2	2	>NVE13902	1	2	2	2	1	1	1	0	1	1	1	0	1	0	1	1	0	1	1	1	0	1	1	0	1	1	1	0	1	1	1	0	1	0	1	1	0	1	1	1	0	1	1	0
NVE13903	NVE13903	1	1	1	>NVE13903	1	1	1	1	0	0	1	1	1	1	1	1	1	1	1	1	0	1	0	0	0	0	0	0	0	0	1	1	1	1	1	1	1	1	1	1	0	1	0	0	0	0	0	0
NVE13905;NVE4992	NVE13905	7;2	7;2	7;2	>NVE13905	2	7	7	7	4	4	4	4	6	4	6	4	3	2	3	1	3	2	4	2	3	4	2	2	4	4	4	4	6	4	6	4	3	2	3	1	3	2	4	2	3	4	2	2
NVE13906	NVE13906	2	2	2	>NVE13906	1	2	2	2	1	1	1	0	1	2	1	0	2	1	2	1	1	2	1	1	2	2	1	0	1	1	1	0	1	2	1	0	2	1	2	1	1	2	1	1	2	2	1	0
NVE13907	NVE13907	9	9	9	>NVE13907	1	9	9	9	8	7	7	4	6	6	7	3	6	5	5	3	5	5	4	2	4	6	4	4	8	7	7	4	6	6	7	3	6	5	5	3	5	5	4	2	4	6	4	4
NVE13908	NVE13908	1	1	1	>NVE13908	1	1	1	1	1	1	1	0	1	1	1	0	0	0	0	0	0	0	1	0	0	0	0	0	1	1	1	0	1	1	1	0	0	0	0	0	0	0	1	0	0	0	0	0
NVE1391	NVE1391	44	7	7	>NVE1391	1	44	7	7	21	16	16	8	24	26	27	19	41	41	41	30	39	37	40	23	8	3	5	5	3	2	1	1	1	1	2	1	7	7	7	3	6	5	5	3	1	1	1	1
NVE13910	NVE13910	2	2	2	>NVE13910	1	2	2	2	1	1	1	2	1	1	1	1	1	0	1	0	1	1	1	0	1	1	1	1	1	1	1	2	1	1	1	1	1	0	1	0	1	1	1	0	1	1	1	1
NVE13911	NVE13911	16	16	16	>NVE13911	1	16	16	16	10	9	12	11	9	10	10	10	13	11	11	10	12	13	14	7	5	4	4	4	10	9	12	11	9	10	10	10	13	11	11	10	12	13	14	7	5	4	4	4
NVE13913	NVE13913	3	3	3	>NVE13913	1	3	3	3	3	2	2	2	1	2	2	2	2	1	2	1	1	2	1	0	0	0	0	0	3	2	2	2	1	2	2	2	2	1	2	1	1	2	1	0	0	0	0	0
NVE13914	NVE13914	22	22	22	>NVE13914	1	22	22	22	9	13	10	2	12	14	13	5	14	17	13	9	15	18	18	8	8	7	8	3	9	13	10	2	12	14	13	5	14	17	13	9	15	18	18	8	8	7	8	3
NVE13915;NVE25510	NVE13915	18;2	18;2	18;2	>NVE13915	2	18	18	18	12	14	14	12	11	13	11	11	10	11	12	6	8	13	11	7	5	6	7	6	12	14	14	12	11	13	11	11	10	11	12	6	8	13	11	7	5	6	7	6
NVE23729;NVE13916	NVE23729;NVE13916	3;3	3;3	3;3	>NVE23729;>NVE13916	2	3	3	3	1	2	2	1	2	2	1	0	0	1	2	0	1	2	2	0	0	0	0	0	1	2	2	1	2	2	1	0	0	1	2	0	1	2	2	0	0	0	0	0
NVE1392;NVE23750	NVE1392	9;3	9;3	9;3	>NVE1392	2	9	9	9	2	4	3	5	3	4	4	5	3	2	3	2	3	4	5	2	2	1	0	2	2	4	3	5	3	4	4	5	3	2	3	2	3	4	5	2	2	1	0	2
NVE13930	NVE13930	7	7	7	>NVE13930	1	7	7	7	4	4	5	2	4	4	3	1	2	1	1	0	0	1	1	1	1	1	0	2	4	4	5	2	4	4	3	1	2	1	1	0	0	1	1	1	1	1	0	2
NVE13935	NVE13935	21	21	21	>NVE13935	1	21	21	21	12	17	17	12	14	14	15	9	12	13	12	7	12	9	10	6	11	12	12	9	12	17	17	12	14	14	15	9	12	13	12	7	12	9	10	6	11	12	12	9
NVE19277;NVE13938	NVE19277;NVE13938	19;19	19;19	19;19	>NVE19277;>NVE13938	2	19	19	19	16	14	14	14	14	12	15	13	13	13	12	8	13	15	13	9	14	14	13	9	16	14	14	14	14	12	15	13	13	13	12	8	13	15	13	9	14	14	13	9
NVE1394;NVE23748	NVE1394	25;6	25;6	25;6	>NVE1394	2	25	25	25	20	19	20	13	19	21	19	15	14	17	15	10	13	13	18	8	15	11	13	10	20	19	20	13	19	21	19	15	14	17	15	10	13	13	18	8	15	11	13	10
NVE13944	NVE13944	1	1	1	>NVE13944	1	1	1	1	0	0	0	1	0	0	0	1	0	0	0	0	0	0	0	0	0	0	0	0	0	0	0	1	0	0	0	1	0	0	0	0	0	0	0	0	0	0	0	0
NVE13945	NVE13945	19	19	19	>NVE13945	1	19	19	19	7	11	10	7	15	16	14	14	19	18	19	13	17	18	19	14	2	2	2	0	7	11	10	7	15	16	14	14	19	18	19	13	17	18	19	14	2	2	2	0
NVE13954	NVE13954	1	1	1	>NVE13954	1	1	1	1	0	0	0	0	0	0	0	0	0	0	0	0	1	1	1	0	0	0	0	0	0	0	0	0	0	0	0	0	0	0	0	0	1	1	1	0	0	0	0	0
NVE13958	NVE13958	2	2	2	>NVE13958	1	2	2	2	2	2	2	1	2	2	2	1	2	2	2	1	2	2	2	1	2	2	2	1	2	2	2	1	2	2	2	1	2	2	2	1	2	2	2	1	2	2	2	1
NVE13964	NVE13964	11	11	11	>NVE13964	1	11	11	11	10	9	10	6	10	9	10	7	9	9	7	6	7	8	6	5	8	8	8	5	10	9	10	6	10	9	10	7	9	9	7	6	7	8	6	5	8	8	8	5
NVE13965	NVE13965	1	1	1	>NVE13965	1	1	1	1	0	0	0	0	0	0	0	0	1	0	0	0	0	0	0	0	0	1	1	0	0	0	0	0	0	0	0	0	1	0	0	0	0	0	0	0	0	1	1	0
NVE13968	NVE13968	8	8	8	>NVE13968	1	8	8	8	5	3	4	1	6	5	6	1	7	7	7	1	6	6	6	1	0	0	0	0	5	3	4	1	6	5	6	1	7	7	7	1	6	6	6	1	0	0	0	0
NVE13969	NVE13969	2	2	2	>NVE13969	1	2	2	2	1	1	1	0	2	2	2	0	0	0	0	0	0	0	0	1	2	2	1	0	1	1	1	0	2	2	2	0	0	0	0	0	0	0	0	1	2	2	1	0
NVE13974	NVE13974	2	2	2	>NVE13974	1	2	2	2	2	2	2	0	1	1	1	0	1	2	2	0	1	1	1	0	0	0	1	0	2	2	2	0	1	1	1	0	1	2	2	0	1	1	1	0	0	0	1	0
NVE13978	NVE13978	13	13	13	>NVE13978	1	13	13	13	4	6	5	7	6	7	5	7	6	6	6	6	6	6	6	3	2	2	1	3	4	6	5	7	6	7	5	7	6	6	6	6	6	6	6	3	2	2	1	3
NVE13979	NVE13979	1	1	1	>NVE13979	1	1	1	1	0	0	0	1	0	0	1	1	1	0	0	0	0	1	0	1	1	0	0	0	0	0	0	1	0	0	1	1	1	0	0	0	0	1	0	1	1	0	0	0
NVE13982	NVE13982	6	6	6	>NVE13982	1	6	6	6	4	4	5	3	5	4	5	3	5	5	5	3	5	4	3	3	3	2	2	2	4	4	5	3	5	4	5	3	5	5	5	3	5	4	3	3	3	2	2	2
NVE13984	NVE13984	6	6	6	>NVE13984	1	6	6	6	2	3	1	2	2	1	1	3	4	3	2	3	4	3	4	1	2	3	3	2	2	3	1	2	2	1	1	3	4	3	2	3	4	3	4	1	2	3	3	2
NVE13985	NVE13985	1	1	1	>NVE13985	1	1	1	1	0	0	0	0	0	0	0	0	0	0	0	0	0	0	0	0	1	1	1	0	0	0	0	0	0	0	0	0	0	0	0	0	0	0	0	0	1	1	1	0
NVE13991	NVE13991	6	6	6	>NVE13991	1	6	6	6	4	4	3	4	5	6	5	4	5	4	4	5	2	5	4	2	5	5	4	6	4	4	3	4	5	6	5	4	5	4	4	5	2	5	4	2	5	5	4	6
NVE13994;NVE6483	NVE13994	9;2	9;2	9;2	>NVE13994	2	9	9	9	6	6	8	3	3	3	2	4	2	3	2	2	5	2	4	2	1	1	0	0	6	6	8	3	3	3	2	4	2	3	2	2	5	2	4	2	1	1	0	0
NVE13996	NVE13996	6	6	6	>NVE13996	1	6	6	6	5	4	3	1	5	4	2	1	2	4	4	0	3	3	3	0	0	0	0	0	5	4	3	1	5	4	2	1	2	4	4	0	3	3	3	0	0	0	0	0
NVE14007	NVE14007	4	4	4	>NVE14007	1	4	4	4	2	1	2	0	2	1	2	2	1	2	3	2	2	3	3	2	1	1	1	0	2	1	2	0	2	1	2	2	1	2	3	2	2	3	3	2	1	1	1	0
NVE14011	NVE14011	3	3	3	>NVE14011	1	3	3	3	2	2	2	0	2	1	2	0	0	0	0	0	0	0	0	1	0	0	0	0	2	2	2	0	2	1	2	0	0	0	0	0	0	0	0	1	0	0	0	0
NVE14013	NVE14013	1	1	1	>NVE14013	1	1	1	1	1	0	1	0	1	0	1	0	0	1	0	0	1	0	0	0	1	0	0	0	1	0	1	0	1	0	1	0	0	1	0	0	1	0	0	0	1	0	0	0
NVE14022	NVE14022	15	2	2	>NVE14022	1	15	2	2	8	8	9	12	11	11	11	12	10	11	10	9	8	9	9	8	6	5	6	9	0	1	1	2	1	1	1	2	1	1	1	2	1	1	1	1	1	1	1	2
NVE14024	NVE14024	2	2	2	>NVE14024	1	2	2	2	1	1	1	0	1	1	2	0	1	1	1	0	1	1	1	0	1	1	1	0	1	1	1	0	1	1	2	0	1	1	1	0	1	1	1	0	1	1	1	0
NVE14028	NVE14028	11	11	11	>NVE14028	1	11	11	11	7	8	8	4	9	8	7	4	7	7	6	3	5	5	5	3	5	8	6	2	7	8	8	4	9	8	7	4	7	7	6	3	5	5	5	3	5	8	6	2
NVE14031	NVE14031	16	16	16	>NVE14031	1	16	16	16	0	0	0	0	4	3	5	1	10	13	14	4	13	13	12	3	0	1	0	0	0	0	0	0	4	3	5	1	10	13	14	4	13	13	12	3	0	1	0	0
NVE14032	NVE14032	1	1	1	>NVE14032	1	1	1	1	0	0	0	0	0	0	1	0	0	0	1	0	1	0	1	0	0	0	0	0	0	0	0	0	0	0	1	0	0	0	1	0	1	0	1	0	0	0	0	0
NVE14033	NVE14033	18	18	18	>NVE14033	1	18	18	18	13	10	14	13	14	13	13	14	13	11	13	9	11	15	11	7	10	12	8	6	13	10	14	13	14	13	13	14	13	11	13	9	11	15	11	7	10	12	8	6
NVE14034	NVE14034	11	11	11	>NVE14034	1	11	11	11	9	10	8	9	10	10	10	6	6	5	5	5	7	8	7	5	7	8	6	5	9	10	8	9	10	10	10	6	6	5	5	5	7	8	7	5	7	8	6	5
NVE14035	NVE14035	4	4	4	>NVE14035	1	4	4	4	1	2	2	3	1	2	1	2	2	0	1	0	1	0	2	0	1	0	0	0	1	2	2	3	1	2	1	2	2	0	1	0	1	0	2	0	1	0	0	0
NVE14036;NVE22347	NVE14036	20;9	20;9	20;9	>NVE14036	2	20	20	20	17	15	15	11	13	13	12	11	5	7	4	5	5	6	8	5	6	5	5	4	17	15	15	11	13	13	12	11	5	7	4	5	5	6	8	5	6	5	5	4
NVE14037	NVE14037	3	3	3	>NVE14037	1	3	3	3	2	2	2	2	2	2	3	1	0	0	0	0	0	0	1	0	0	0	0	0	2	2	2	2	2	2	3	1	0	0	0	0	0	0	1	0	0	0	0	0
NVE14040;NVE14039	NVE14040	3;1	3;1	3;1	>NVE14040	2	3	3	3	3	3	3	2	3	3	3	2	2	2	2	0	0	0	0	0	2	3	2	2	3	3	3	2	3	3	3	2	2	2	2	0	0	0	0	0	2	3	2	2
NVE14046	NVE14046	4	4	4	>NVE14046	1	4	4	4	3	1	1	0	4	3	2	0	0	1	0	0	0	0	0	0	0	0	0	0	3	1	1	0	4	3	2	0	0	1	0	0	0	0	0	0	0	0	0	0
NVE14048	NVE14048	4	4	4	>NVE14048	1	4	4	4	2	4	3	0	3	2	3	1	2	1	1	0	1	2	1	1	0	1	1	0	2	4	3	0	3	2	3	1	2	1	1	0	1	2	1	1	0	1	1	0
NVE14065	NVE14065	4	4	4	>NVE14065	1	4	4	4	2	2	3	2	3	2	3	2	2	1	2	1	3	0	2	0	2	2	2	0	2	2	3	2	3	2	3	2	2	1	2	1	3	0	2	0	2	2	2	0
NVE1407	NVE1407	1	1	1	>NVE1407	1	1	1	1	1	1	1	1	1	1	1	1	1	1	1	1	1	1	1	0	1	1	1	0	1	1	1	1	1	1	1	1	1	1	1	1	1	1	1	0	1	1	1	0
NVE14073	NVE14073	3	3	3	>NVE14073	1	3	3	3	1	2	1	1	1	1	2	1	2	2	1	1	2	2	2	0	1	3	3	1	1	2	1	1	1	1	2	1	2	2	1	1	2	2	2	0	1	3	3	1
NVE14074	NVE14074	2	2	2	>NVE14074	1	2	2	2	0	1	0	1	1	0	2	1	0	1	1	0	2	1	2	0	0	0	0	0	0	1	0	1	1	0	2	1	0	1	1	0	2	1	2	0	0	0	0	0
NVE14076;NVE18563	NVE14076	8;2	8;2	8;2	>NVE14076	2	8	8	8	3	3	2	3	6	4	5	4	2	3	1	2	3	2	4	2	1	2	0	2	3	3	2	3	6	4	5	4	2	3	1	2	3	2	4	2	1	2	0	2
NVE14077	NVE14077	4	4	4	>NVE14077	1	4	4	4	2	2	1	0	2	2	2	2	1	0	2	1	1	0	0	0	1	0	1	1	2	2	1	0	2	2	2	2	1	0	2	1	1	0	0	0	1	0	1	1
NVE14082;NVE10997;NVE14081	NVE14082;NVE10997	31;17;7	31;17;7	31;17;7	>NVE14082;>NVE10997	3	31	31	31	26	27	24	18	23	23	24	18	15	18	18	13	19	17	20	11	2	2	1	0	26	27	24	18	23	23	24	18	15	18	18	13	19	17	20	11	2	2	1	0
NVE14083	NVE14083	13	13	13	>NVE14083	1	13	13	13	10	10	10	10	8	9	8	10	6	8	8	6	6	7	8	6	6	6	7	6	10	10	10	10	8	9	8	10	6	8	8	6	6	7	8	6	6	6	7	6
NVE14084	NVE14084	5	5	5	>NVE14084	1	5	5	5	3	5	5	1	2	4	3	0	2	4	1	1	3	3	4	1	1	1	1	1	3	5	5	1	2	4	3	0	2	4	1	1	3	3	4	1	1	1	1	1
NVE14088	NVE14088	2	2	2	>NVE14088	1	2	2	2	1	1	2	1	0	1	2	0	0	0	0	0	0	0	0	0	1	1	2	0	1	1	2	1	0	1	2	0	0	0	0	0	0	0	0	0	1	1	2	0
NVE14090	NVE14090	4	4	4	>NVE14090	1	4	4	4	1	3	2	1	4	4	4	2	1	1	1	1	0	1	1	1	0	1	1	0	1	3	2	1	4	4	4	2	1	1	1	1	0	1	1	1	0	1	1	0
NVE14093	NVE14093	1	1	1	>NVE14093	1	1	1	1	0	0	1	0	0	0	0	0	0	0	1	0	0	0	1	0	0	0	0	0	0	0	1	0	0	0	0	0	0	0	1	0	0	0	1	0	0	0	0	0
NVE9690;NVE24858;NVE24761;NVE24663;NVE21466;NVE20561;NVE19442;NVE19304;NVE18843;NVE18635;NVE14834;NVE14106;NVE14103	NVE9690;NVE24858;NVE24761;NVE24663;NVE21466;NVE20561;NVE19442;NVE19304;NVE18843;NVE18635;NVE14834;NVE14106;NVE14103	10;10;10;10;10;10;10;10;10;10;10;10;10	2;2;2;2;2;2;2;2;2;2;2;2;2	2;2;2;2;2;2;2;2;2;2;2;2;2	>NVE9690;>NVE24858;>NVE24761;>NVE24663;>NVE21466;>NVE20561;>NVE19442;>NVE19304;>NVE18843;>NVE18635;>NVE14834;>NVE14106;>NVE14103	13	10	2	2	7	8	8	5	9	7	7	6	6	6	6	4	5	7	7	4	2	2	1	1	1	1	1	1	1	1	1	2	0	0	0	0	0	0	0	0	0	0	0	0
NVE21024;NVE14110;NVE14109	NVE21024;NVE14110;NVE14109	2;2;2	2;2;2	2;2;2	>NVE21024;>NVE14110;>NVE14109	3	2	2	2	2	1	1	1	1	1	2	0	2	2	2	1	2	2	2	1	0	0	0	0	2	1	1	1	1	1	2	0	2	2	2	1	2	2	2	1	0	0	0	0
NVE14118	NVE14118	18	18	18	>NVE14118	1	18	18	18	14	16	16	11	16	16	15	13	13	12	14	11	11	11	16	7	7	7	8	7	14	16	16	11	16	16	15	13	13	12	14	11	11	11	16	7	7	7	8	7
NVE14119	NVE14119	2	2	2	>NVE14119	1	2	2	2	0	1	0	1	1	0	0	0	1	1	1	0	2	2	2	0	0	0	0	0	0	1	0	1	1	0	0	0	1	1	1	0	2	2	2	0	0	0	0	0
NVE14120	NVE14120	7	7	7	>NVE14120	1	7	7	7	3	3	3	2	1	1	2	3	0	2	3	1	3	4	3	1	1	1	0	0	3	3	3	2	1	1	2	3	0	2	3	1	3	4	3	1	1	1	0	0
NVE14127	NVE14127	7	2	2	>NVE14127	1	7	2	2	5	6	5	4	5	7	7	3	4	4	4	4	4	4	5	4	2	2	1	2	1	2	2	2	1	2	2	1	2	2	2	2	2	2	2	2	0	1	1	1
NVE1413	NVE1413	2	2	2	>NVE1413	1	2	2	2	2	1	2	0	2	2	2	0	1	2	2	0	2	2	2	0	0	0	0	0	2	1	2	0	2	2	2	0	1	2	2	0	2	2	2	0	0	0	0	0
NVE14131	NVE14131	3	3	3	>NVE14131	1	3	3	3	2	2	2	1	2	2	1	1	2	2	2	0	1	2	1	1	1	0	0	0	2	2	2	1	2	2	1	1	2	2	2	0	1	2	1	1	1	0	0	0
NVE14137	NVE14137	1	1	1	>NVE14137	1	1	1	1	1	1	1	0	0	1	1	0	1	0	1	0	0	0	0	0	0	0	0	0	1	1	1	0	0	1	1	0	1	0	1	0	0	0	0	0	0	0	0	0
NVE14143;NVE22571	NVE14143;NVE22571	8;8	8;8	8;8	>NVE14143;>NVE22571	2	8	8	8	0	1	1	0	0	1	1	1	6	6	6	4	2	2	2	1	0	1	0	0	0	1	1	0	0	1	1	1	6	6	6	4	2	2	2	1	0	1	0	0
NVE14151	NVE14151	7	1	1	>NVE14151	1	7	1	1	4	2	3	4	2	4	2	3	5	4	4	4	4	4	4	4	1	2	1	1	1	1	1	1	0	1	0	1	1	0	1	1	1	1	1	1	0	0	0	0
NVE14152	NVE14152	2	2	2	>NVE14152	1	2	2	2	1	1	1	0	1	1	1	1	1	1	0	0	0	1	1	0	0	0	0	0	1	1	1	0	1	1	1	1	1	1	0	0	0	1	1	0	0	0	0	0
NVE14157	NVE14157	9	9	9	>NVE14157	1	9	9	9	4	5	5	3	4	5	4	3	5	4	6	1	2	5	6	1	4	3	4	1	4	5	5	3	4	5	4	3	5	4	6	1	2	5	6	1	4	3	4	1
NVE1416	NVE1416	2	2	2	>NVE1416	1	2	2	2	1	0	0	0	0	0	2	0	2	1	2	0	1	2	2	0	0	1	0	0	1	0	0	0	0	0	2	0	2	1	2	0	1	2	2	0	0	1	0	0
NVE14163	NVE14163	3	3	3	>NVE14163	1	3	3	3	1	0	1	1	1	1	1	1	2	2	1	1	3	2	3	1	0	0	0	0	1	0	1	1	1	1	1	1	2	2	1	1	3	2	3	1	0	0	0	0
NVE14164	NVE14164	7	7	7	>NVE14164	1	7	7	7	0	0	1	0	1	3	3	0	6	4	5	1	5	5	6	1	0	0	0	0	0	0	1	0	1	3	3	0	6	4	5	1	5	5	6	1	0	0	0	0
NVE14166	NVE14166	6	6	6	>NVE14166	1	6	6	6	0	0	0	0	1	0	2	0	6	4	6	1	5	5	4	1	0	0	0	0	0	0	0	0	1	0	2	0	6	4	6	1	5	5	4	1	0	0	0	0
NVE14167	NVE14167	9	9	6	>NVE14167	1	9	9	6	1	3	2	0	2	0	1	0	6	5	5	4	5	3	6	3	0	0	0	0	1	3	2	0	2	0	1	0	6	5	5	4	5	3	6	3	0	0	0	0
NVE14168	NVE14168	5	5	3	>NVE14168	1	5	5	3	1	1	0	0	2	2	2	0	4	5	4	2	5	4	5	0	0	0	0	0	1	1	0	0	2	2	2	0	4	5	4	2	5	4	5	0	0	0	0	0
NVE1417	NVE1417	17	17	6	>NVE1417	1	17	17	6	10	11	9	8	8	8	8	6	4	6	8	0	3	4	6	1	1	1	0	1	10	11	9	8	8	8	8	6	4	6	8	0	3	4	6	1	1	1	0	1
NVE18325;NVE14173	NVE18325;NVE14173	7;7	7;7	6;6	>NVE18325;>NVE14173	2	7	7	6	7	7	7	5	6	6	7	5	4	4	5	3	2	1	2	2	4	4	4	3	7	7	7	5	6	6	7	5	4	4	5	3	2	1	2	2	4	4	4	3
NVE14186;NVE20368	NVE14186	23;11	23;11	23;11	>NVE14186	2	23	23	23	15	17	19	12	19	17	16	11	20	18	17	11	20	19	19	9	12	14	12	12	15	17	19	12	19	17	16	11	20	18	17	11	20	19	19	9	12	14	12	12
NVE14188;NVE20370	NVE14188	14;2	14;2	14;2	>NVE14188	2	14	14	14	10	10	10	4	10	10	12	3	10	9	11	5	8	7	9	3	4	4	4	1	10	10	10	4	10	10	12	3	10	9	11	5	8	7	9	3	4	4	4	1
NVE14190;NVE17517	NVE14190	5;1	5;1	5;1	>NVE14190	2	5	5	5	3	4	3	2	4	2	3	2	1	3	3	1	3	2	2	0	1	1	0	0	3	4	3	2	4	2	3	2	1	3	3	1	3	2	2	0	1	1	0	0
NVE14636;NVE14192	NVE14636;NVE14192	4;4	4;4	4;4	>NVE14636;>NVE14192	2	4	4	4	3	2	3	1	3	2	2	0	1	1	1	0	0	1	0	0	0	0	0	0	3	2	3	1	3	2	2	0	1	1	1	0	0	1	0	0	0	0	0	0
NVE14193;NVE14635	NVE14193	23;7	23;7	23;7	>NVE14193	2	23	23	23	20	20	20	16	20	20	20	14	21	20	20	15	19	18	21	13	20	19	18	16	20	20	20	16	20	20	20	14	21	20	20	15	19	18	21	13	20	19	18	16
NVE14194	NVE14194	7	7	7	>NVE14194	1	7	7	7	4	5	5	6	5	6	5	4	7	6	5	4	7	6	6	4	5	3	5	4	4	5	5	6	5	6	5	4	7	6	5	4	7	6	6	4	5	3	5	4
NVE142	NVE142	5	5	5	>NVE142	1	5	5	5	3	4	3	2	2	3	3	2	3	1	0	0	0	0	0	0	0	0	0	0	3	4	3	2	2	3	3	2	3	1	0	0	0	0	0	0	0	0	0	0
NVE1420;NVE1422;NVE1418	NVE1420	16;3;3	16;3;3	16;3;3	>NVE1420	3	16	16	16	11	7	8	10	7	7	6	5	7	9	8	6	11	8	8	5	8	8	10	8	11	7	8	10	7	7	6	5	7	9	8	6	11	8	8	5	8	8	10	8
NVE14204	NVE14204	3	3	3	>NVE14204	1	3	3	3	1	1	2	2	2	1	2	1	1	1	0	0	1	0	0	0	1	1	0	1	1	1	2	2	2	1	2	1	1	1	0	0	1	0	0	0	1	1	0	1
NVE14208	NVE14208	51	51	51	>NVE14208	1	51	51	51	41	43	39	31	42	39	37	27	27	27	33	20	25	21	25	15	29	28	30	20	41	43	39	31	42	39	37	27	27	27	33	20	25	21	25	15	29	28	30	20
NVE14211	NVE14211	4	4	4	>NVE14211	1	4	4	4	3	4	4	3	4	4	4	3	3	3	3	3	3	4	4	2	0	0	0	0	3	4	4	3	4	4	4	3	3	3	3	3	3	4	4	2	0	0	0	0
NVE14212	NVE14212	5	5	5	>NVE14212	1	5	5	5	3	4	2	1	3	4	4	3	4	4	4	4	4	4	4	3	1	0	0	0	3	4	2	1	3	4	4	3	4	4	4	4	4	4	4	3	1	0	0	0
NVE14217	NVE14217	1	1	1	>NVE14217	1	1	1	1	0	0	0	0	0	0	0	0	0	1	1	1	1	1	1	1	0	0	0	0	0	0	0	0	0	0	0	0	0	1	1	1	1	1	1	1	0	0	0	0
NVE14219	NVE14219	1	1	1	>NVE14219	1	1	1	1	0	0	0	1	0	0	0	1	0	0	0	0	1	1	1	1	0	0	0	1	0	0	0	1	0	0	0	1	0	0	0	0	1	1	1	1	0	0	0	1
NVE14220	NVE14220	17	17	17	>NVE14220	1	17	17	17	11	13	15	7	14	15	15	10	15	14	12	6	11	13	10	3	1	4	1	2	11	13	15	7	14	15	15	10	15	14	12	6	11	13	10	3	1	4	1	2
NVE14221	NVE14221	2	2	2	>NVE14221	1	2	2	2	0	0	0	0	1	1	1	0	1	2	1	0	1	1	1	0	0	0	0	0	0	0	0	0	1	1	1	0	1	2	1	0	1	1	1	0	0	0	0	0
NVE14227;NVE22644	NVE14227	31;4	31;4	31;4	>NVE14227	2	31	31	31	24	25	21	14	25	26	24	17	22	21	19	16	21	20	23	11	0	0	0	1	24	25	21	14	25	26	24	17	22	21	19	16	21	20	23	11	0	0	0	1
NVE14232	NVE14232	16	16	15	>NVE14232	1	16	16	15	10	11	11	13	11	10	11	13	9	9	11	5	5	6	4	2	10	11	11	13	10	11	11	13	11	10	11	13	9	9	11	5	5	6	4	2	10	11	11	13
NVE14236	NVE14236	1	1	1	>NVE14236	1	1	1	1	1	1	1	0	1	1	1	0	0	0	1	0	0	1	1	0	0	0	0	0	1	1	1	0	1	1	1	0	0	0	1	0	0	1	1	0	0	0	0	0
NVE14238	NVE14238	14	14	14	>NVE14238	1	14	14	14	10	10	7	6	14	13	12	11	9	8	9	7	9	11	8	5	1	1	1	0	10	10	7	6	14	13	12	11	9	8	9	7	9	11	8	5	1	1	1	0
NVE14240	NVE14240	1	1	1	>NVE14240	1	1	1	1	1	1	1	0	0	1	1	1	1	1	1	1	1	1	1	1	0	0	0	0	1	1	1	0	0	1	1	1	1	1	1	1	1	1	1	1	0	0	0	0
NVE14249	NVE14249	22	21	21	>NVE14249	1	22	21	21	12	11	14	7	18	16	14	8	19	18	15	7	10	10	13	5	10	10	10	8	11	10	13	6	17	15	13	7	18	17	14	6	9	10	12	4	9	9	10	7
NVE14253;NVE5575	NVE14253;NVE5575	4;2	4;2	4;2	>NVE14253;>NVE5575	2	4	4	4	1	1	1	1	2	3	2	1	4	2	2	1	2	2	1	2	1	1	0	0	1	1	1	1	2	3	2	1	4	2	2	1	2	2	1	2	1	1	0	0
NVE14254;NVE24565	NVE14254;NVE24565	2;1	2;1	2;1	>NVE14254;>NVE24565	2	2	2	2	1	0	1	1	1	1	1	1	0	1	0	1	1	1	1	0	0	0	0	0	1	0	1	1	1	1	1	1	0	1	0	1	1	1	1	0	0	0	0	0
NVE14255	NVE14255	4	4	4	>NVE14255	1	4	4	4	4	2	3	2	4	4	3	2	2	3	2	1	2	1	1	0	0	0	0	0	4	2	3	2	4	4	3	2	2	3	2	1	2	1	1	0	0	0	0	0
NVE14256	NVE14256	6	6	6	>NVE14256	1	6	6	6	3	4	3	3	4	5	3	2	4	3	4	2	3	4	3	0	5	3	3	1	3	4	3	3	4	5	3	2	4	3	4	2	3	4	3	0	5	3	3	1
NVE14260	NVE14260	6	6	6	>NVE14260	1	6	6	6	0	0	0	0	0	0	0	0	5	4	5	1	5	6	5	2	0	0	0	0	0	0	0	0	0	0	0	0	5	4	5	1	5	6	5	2	0	0	0	0
NVE14262	NVE14262	3	3	3	>NVE14262	1	3	3	3	3	3	3	1	3	3	3	1	0	2	0	0	0	1	0	1	1	0	0	0	3	3	3	1	3	3	3	1	0	2	0	0	0	1	0	1	1	0	0	0
NVE14265	NVE14265	11	11	11	>NVE14265	1	11	11	11	11	10	10	8	10	11	10	8	8	8	9	6	8	8	9	5	10	9	9	8	11	10	10	8	10	11	10	8	8	8	9	6	8	8	9	5	10	9	9	8
NVE14267	NVE14267	1	1	1	>NVE14267	1	1	1	1	1	1	1	0	0	1	0	0	0	0	1	0	0	0	0	0	0	0	0	0	1	1	1	0	0	1	0	0	0	0	1	0	0	0	0	0	0	0	0	0
NVE14271	NVE14271	1	1	1	>NVE14271	1	1	1	1	0	0	0	0	0	0	0	0	0	0	0	0	0	0	0	0	0	0	0	1	0	0	0	0	0	0	0	0	0	0	0	0	0	0	0	0	0	0	0	1
NVE14273	NVE14273	15	15	15	>NVE14273	1	15	15	15	5	9	7	6	6	10	2	6	4	3	4	4	3	2	4	2	0	0	0	3	5	9	7	6	6	10	2	6	4	3	4	4	3	2	4	2	0	0	0	3
NVE14274	NVE14274	16	16	16	>NVE14274	1	16	16	16	13	12	12	7	11	10	12	8	12	13	12	5	11	11	12	6	7	6	9	6	13	12	12	7	11	10	12	8	12	13	12	5	11	11	12	6	7	6	9	6
NVE14275	NVE14275	7	7	7	>NVE14275	1	7	7	7	4	5	4	1	3	4	5	1	2	3	3	1	5	3	5	1	2	2	1	0	4	5	4	1	3	4	5	1	2	3	3	1	5	3	5	1	2	2	1	0
NVE14278	NVE14278	1	1	1	>NVE14278	1	1	1	1	0	0	0	0	0	0	0	0	0	0	0	1	0	0	0	0	0	0	0	0	0	0	0	0	0	0	0	0	0	0	0	1	0	0	0	0	0	0	0	0
NVE14279	NVE14279	5	5	5	>NVE14279	1	5	5	5	2	2	3	2	2	2	3	2	1	2	2	0	3	2	4	0	0	0	0	0	2	2	3	2	2	2	3	2	1	2	2	0	3	2	4	0	0	0	0	0
NVE14280	NVE14280	2	2	2	>NVE14280	1	2	2	2	1	1	1	1	1	1	1	1	1	1	1	0	1	2	1	0	0	0	0	0	1	1	1	1	1	1	1	1	1	1	1	0	1	2	1	0	0	0	0	0
NVE14288	NVE14288	17	17	17	>NVE14288	1	17	17	17	11	13	10	13	12	12	11	13	12	13	12	10	14	13	14	7	1	2	2	1	11	13	10	13	12	12	11	13	12	13	12	10	14	13	14	7	1	2	2	1
NVE14289	NVE14289	30	30	20	>NVE14289	1	30	30	20	11	13	13	13	16	19	15	16	19	16	19	16	16	15	15	14	0	0	0	0	11	13	13	13	16	19	15	16	19	16	19	16	16	15	15	14	0	0	0	0
NVE14291;NVE4151	NVE14291;NVE4151	15;9	15;9	15;9	>NVE14291;>NVE4151	2	15	15	15	1	1	1	1	6	3	6	1	9	10	9	5	10	11	10	6	0	0	0	0	1	1	1	1	6	3	6	1	9	10	9	5	10	11	10	6	0	0	0	0
NVE14292	NVE14292	5	5	5	>NVE14292	1	5	5	5	2	1	0	2	3	4	2	3	4	4	4	2	4	4	4	3	0	1	0	0	2	1	0	2	3	4	2	3	4	4	4	2	4	4	4	3	0	1	0	0
NVE14293	NVE14293	2	2	2	>NVE14293	1	2	2	2	0	0	0	0	1	2	1	1	0	0	0	1	0	0	0	0	0	0	0	0	0	0	0	0	1	2	1	1	0	0	0	1	0	0	0	0	0	0	0	0
NVE14294;NVE14295	NVE14294;NVE14295	4;2	4;2	4;2	>NVE14294;>NVE14295	2	4	4	4	2	2	2	1	3	3	3	2	1	1	1	0	1	1	2	1	0	0	1	0	2	2	2	1	3	3	3	2	1	1	1	0	1	1	2	1	0	0	1	0
NVE14303	NVE14303	2	2	2	>NVE14303	1	2	2	2	0	0	0	0	0	1	0	1	0	2	2	1	1	2	1	1	0	0	1	0	0	0	0	0	0	1	0	1	0	2	2	1	1	2	1	1	0	0	1	0
NVE14307	NVE14307	10	10	10	>NVE14307	1	10	10	10	7	8	6	7	7	7	5	7	6	6	5	4	6	3	4	0	6	7	6	4	7	8	6	7	7	7	5	7	6	6	5	4	6	3	4	0	6	7	6	4
NVE14309;NVE14638;NVE15509	NVE14309	4;1;1	4;1;1	4;1;1	>NVE14309	3	4	4	4	3	3	3	0	2	2	2	1	1	2	0	1	2	2	3	1	1	1	1	0	3	3	3	0	2	2	2	1	1	2	0	1	2	2	3	1	1	1	1	0
NVE14310	NVE14310	11	11	11	>NVE14310	1	11	11	11	11	6	8	6	7	10	8	4	9	7	6	4	9	8	11	3	4	4	5	5	11	6	8	6	7	10	8	4	9	7	6	4	9	8	11	3	4	4	5	5
NVE14311	NVE14311	7	7	7	>NVE14311	1	7	7	7	5	4	5	2	3	3	2	1	1	3	1	1	0	0	0	1	0	0	0	0	5	4	5	2	3	3	2	1	1	3	1	1	0	0	0	1	0	0	0	0
NVE14312	NVE14312	8	8	8	>NVE14312	1	8	8	8	4	4	7	5	4	3	4	3	2	1	1	0	0	1	2	0	1	0	0	0	4	4	7	5	4	3	4	3	2	1	1	0	0	1	2	0	1	0	0	0
NVE14314	NVE14314	2	2	2	>NVE14314	1	2	2	2	0	0	0	0	0	0	0	0	0	0	0	0	2	2	2	1	0	0	0	0	0	0	0	0	0	0	0	0	0	0	0	0	2	2	2	1	0	0	0	0
NVE16077;NVE14320	NVE16077;NVE14320	16;16	16;16	16;16	>NVE16077;>NVE14320	2	16	16	16	6	10	9	5	10	11	12	3	14	14	13	3	12	12	13	5	10	7	6	3	6	10	9	5	10	11	12	3	14	14	13	3	12	12	13	5	10	7	6	3
NVE14324;NVE16079;NVE23488	NVE14324;NVE16079;NVE23488	2;2;1	2;2;1	2;2;1	>NVE14324;>NVE16079;>NVE23488	3	2	2	2	0	0	0	0	0	0	0	0	2	2	2	1	2	2	2	2	0	0	0	1	0	0	0	0	0	0	0	0	2	2	2	1	2	2	2	2	0	0	0	1
NVE14328	NVE14328	6	2	2	>NVE14328	1	6	2	2	6	6	5	4	6	5	4	4	6	6	5	3	4	4	4	1	5	5	5	5	2	2	2	1	2	2	2	1	2	2	2	1	1	1	1	0	1	1	1	1
NVE14332	NVE14332	2	2	2	>NVE14332	1	2	2	2	0	0	1	0	1	1	1	2	0	1	1	0	0	0	1	0	0	0	0	1	0	0	1	0	1	1	1	2	0	1	1	0	0	0	1	0	0	0	0	1
NVE14333;NVE14335;NVE20882;NVE8058;NVE19246	NVE14333	4;1;1;1;1	4;1;1;1;1	4;1;1;1;1	>NVE14333	5	4	4	4	1	0	0	1	2	2	2	3	3	2	3	2	3	1	3	4	1	0	0	1	1	0	0	1	2	2	2	3	3	2	3	2	3	1	3	4	1	0	0	1
NVE14339	NVE14339	10	10	10	>NVE14339	1	10	10	10	5	4	5	7	5	4	4	8	3	2	3	6	4	4	5	4	6	5	5	6	5	4	5	7	5	4	4	8	3	2	3	6	4	4	5	4	6	5	5	6
NVE14346	NVE14346	21	21	21	>NVE14346	1	21	21	21	16	15	14	9	17	17	17	8	10	12	11	5	13	14	13	6	3	5	5	3	16	15	14	9	17	17	17	8	10	12	11	5	13	14	13	6	3	5	5	3
NVE14348	NVE14348	7	7	7	>NVE14348	1	7	7	7	1	0	1	1	3	2	3	2	4	6	3	2	5	5	4	3	0	0	0	0	1	0	1	1	3	2	3	2	4	6	3	2	5	5	4	3	0	0	0	0
NVE14353	NVE14353	7	7	7	>NVE14353	1	7	7	7	4	5	6	3	1	2	3	2	4	2	4	3	2	4	2	2	1	2	1	1	4	5	6	3	1	2	3	2	4	2	4	3	2	4	2	2	1	2	1	1
NVE14362;NVE15947;NVE15944	NVE14362;NVE15947;NVE15944	5;4;4	2;2;2	2;2;2	>NVE14362;>NVE15947;>NVE15944	3	5	2	2	0	1	0	0	2	0	1	1	2	2	3	2	4	2	1	2	1	0	1	0	0	0	0	0	1	0	1	0	1	1	1	1	2	2	1	1	0	0	0	0
NVE14379	NVE14379	3	3	3	>NVE14379	1	3	3	3	1	2	1	0	1	1	2	0	0	0	1	0	2	1	2	0	0	0	0	0	1	2	1	0	1	1	2	0	0	0	1	0	2	1	2	0	0	0	0	0
NVE14390	NVE14390	8	8	8	>NVE14390	1	8	8	8	2	4	2	1	4	4	5	2	7	7	6	1	6	6	5	1	0	0	0	0	2	4	2	1	4	4	5	2	7	7	6	1	6	6	5	1	0	0	0	0
NVE14392	NVE14392	9	9	9	>NVE14392	1	9	9	9	8	5	6	3	1	1	1	1	1	1	2	1	0	0	0	0	8	7	7	6	8	5	6	3	1	1	1	1	1	1	2	1	0	0	0	0	8	7	7	6
NVE144	NVE144	5	5	5	>NVE144	1	5	5	5	5	5	5	1	5	4	4	1	0	0	0	0	0	0	0	0	0	0	1	0	5	5	5	1	5	4	4	1	0	0	0	0	0	0	0	0	0	0	1	0
NVE14400	NVE14400	1	1	1	>NVE14400	1	1	1	1	1	1	1	0	0	0	0	0	1	1	0	0	1	1	1	0	0	0	0	0	1	1	1	0	0	0	0	0	1	1	0	0	1	1	1	0	0	0	0	0
NVE14403	NVE14403	2	2	2	>NVE14403	1	2	2	2	2	2	2	1	2	2	2	1	2	1	0	0	1	1	0	0	2	2	2	0	2	2	2	1	2	2	2	1	2	1	0	0	1	1	0	0	2	2	2	0
NVE14409	NVE14409	9	1	1	>NVE14409	1	9	1	1	6	6	5	4	4	3	4	3	3	4	3	2	3	3	2	2	6	7	7	5	1	1	1	1	1	0	1	1	1	0	1	0	0	0	0	0	1	1	1	1
NVE14412	NVE14412	3	3	3	>NVE14412	1	3	3	3	2	1	1	1	1	1	0	1	0	0	0	1	0	0	0	1	1	2	1	1	2	1	1	1	1	1	0	1	0	0	0	1	0	0	0	1	1	2	1	1
NVE14413	NVE14413	4	4	4	>NVE14413	1	4	4	4	3	3	3	3	3	4	4	2	3	4	4	2	2	2	3	1	0	0	0	0	3	3	3	3	3	4	4	2	3	4	4	2	2	2	3	1	0	0	0	0
NVE14416	NVE14416	1	1	1	>NVE14416	1	1	1	1	1	0	0	0	0	0	0	0	0	0	0	0	0	0	0	0	1	1	1	0	1	0	0	0	0	0	0	0	0	0	0	0	0	0	0	0	1	1	1	0
NVE14417	NVE14417	1	1	1	>NVE14417	1	1	1	1	0	0	0	0	0	0	0	1	0	0	0	1	0	0	0	1	0	0	0	0	0	0	0	0	0	0	0	1	0	0	0	1	0	0	0	1	0	0	0	0
NVE14418	NVE14418	4	4	4	>NVE14418	1	4	4	4	2	1	1	1	3	3	3	2	3	3	4	2	1	2	2	0	2	2	1	0	2	1	1	1	3	3	3	2	3	3	4	2	1	2	2	0	2	2	1	0
NVE14419	NVE14419	3	3	3	>NVE14419	1	3	3	3	1	1	1	2	1	1	1	3	0	0	0	0	0	0	0	0	0	0	0	0	1	1	1	2	1	1	1	3	0	0	0	0	0	0	0	0	0	0	0	0
NVE14420	NVE14420	1	1	1	>NVE14420	1	1	1	1	1	1	1	1	0	1	1	1	0	0	0	0	0	0	0	0	1	1	1	1	1	1	1	1	0	1	1	1	0	0	0	0	0	0	0	0	1	1	1	1
NVE14422	NVE14422	32	32	31	>NVE14422	1	32	32	31	11	12	10	8	7	9	7	7	23	20	20	13	26	27	26	17	20	18	16	10	11	12	10	8	7	9	7	7	23	20	20	13	26	27	26	17	20	18	16	10
NVE14423	NVE14423	5	5	2	>NVE14423	1	5	5	2	1	1	2	1	0	1	1	1	4	3	3	2	4	5	4	3	2	1	0	1	1	1	2	1	0	1	1	1	4	3	3	2	4	5	4	3	2	1	0	1
NVE14425	NVE14425	1	1	1	>NVE14425	1	1	1	1	1	0	0	0	0	0	0	0	1	1	1	0	1	1	1	0	0	0	0	0	1	0	0	0	0	0	0	0	1	1	1	0	1	1	1	0	0	0	0	0
NVE14426	NVE14426	5	2	2	>NVE14426	1	5	2	2	2	1	2	1	0	2	1	1	4	4	4	1	4	5	4	3	2	0	1	1	1	0	0	0	0	1	0	0	1	1	1	0	1	2	1	1	1	0	1	0
NVE14427	NVE14427	10	10	9	>NVE14427	1	10	10	9	4	3	4	1	1	1	1	1	8	7	7	2	6	8	6	3	2	3	3	1	4	3	4	1	1	1	1	1	8	7	7	2	6	8	6	3	2	3	3	1
NVE14450	NVE14450	1	1	1	>NVE14450	1	1	1	1	0	0	0	0	0	0	0	0	0	0	1	0	1	1	1	0	0	0	0	0	0	0	0	0	0	0	0	0	0	0	1	0	1	1	1	0	0	0	0	0
NVE14453	NVE14453	1	1	1	>NVE14453	1	1	1	1	0	0	1	1	0	1	0	1	0	0	0	0	0	0	0	0	0	0	0	1	0	0	1	1	0	1	0	1	0	0	0	0	0	0	0	0	0	0	0	1
NVE14454	NVE14454	4	4	4	>NVE14454	1	4	4	4	1	1	1	0	1	3	2	1	1	1	0	0	0	2	1	1	0	0	0	0	1	1	1	0	1	3	2	1	1	1	0	0	0	2	1	1	0	0	0	0
NVE14455;NVE13334	NVE14455	3;1	3;1	3;1	>NVE14455	2	3	3	3	3	2	3	1	3	3	3	1	3	2	3	1	2	0	2	1	0	0	0	0	3	2	3	1	3	3	3	1	3	2	3	1	2	0	2	1	0	0	0	0
NVE14456	NVE14456	3	3	3	>NVE14456	1	3	3	3	2	3	3	3	3	3	3	3	3	3	3	3	3	3	3	3	0	0	0	0	2	3	3	3	3	3	3	3	3	3	3	3	3	3	3	3	0	0	0	0
NVE1446	NVE1446	4	4	4	>NVE1446	1	4	4	4	2	1	0	4	1	0	1	4	0	2	0	0	0	1	0	2	0	0	0	1	2	1	0	4	1	0	1	4	0	2	0	0	0	1	0	2	0	0	0	1
NVE14462	NVE14462	19	19	19	>NVE14462	1	19	19	19	2	3	2	3	11	10	13	9	17	17	18	12	14	14	17	8	13	14	15	11	2	3	2	3	11	10	13	9	17	17	18	12	14	14	17	8	13	14	15	11
NVE14464	NVE14464	10	10	10	>NVE14464	1	10	10	10	7	6	7	4	6	6	5	2	5	2	5	2	4	4	5	0	3	5	5	2	7	6	7	4	6	6	5	2	5	2	5	2	4	4	5	0	3	5	5	2
NVE1447	NVE1447	6	6	6	>NVE1447	1	6	6	6	4	4	3	3	2	3	3	3	0	1	0	0	1	3	0	3	1	1	0	0	4	4	3	3	2	3	3	3	0	1	0	0	1	3	0	3	1	1	0	0
NVE14470	NVE14470	4	4	4	>NVE14470	1	4	4	4	1	2	2	1	2	2	2	2	3	3	3	2	2	2	2	2	1	2	3	2	1	2	2	1	2	2	2	2	3	3	3	2	2	2	2	2	1	2	3	2
NVE14471	NVE14471	3	3	3	>NVE14471	1	3	3	3	3	3	3	1	3	3	3	1	0	3	1	0	1	2	0	0	1	2	1	0	3	3	3	1	3	3	3	1	0	3	1	0	1	2	0	0	1	2	1	0
NVE14472	NVE14472	5	5	5	>NVE14472	1	5	5	5	4	3	3	3	4	3	4	4	1	2	2	0	2	1	2	1	2	2	1	0	4	3	3	3	4	3	4	4	1	2	2	0	2	1	2	1	2	2	1	0
NVE14474	NVE14474	1	1	1	>NVE14474	1	1	1	1	0	0	0	0	0	0	0	1	0	0	0	0	0	0	0	0	0	0	0	0	0	0	0	0	0	0	0	1	0	0	0	0	0	0	0	0	0	0	0	0
NVE14485	NVE14485	30	30	30	>NVE14485	1	30	30	30	19	20	17	18	21	18	18	16	16	13	17	9	13	18	15	8	10	13	11	9	19	20	17	18	21	18	18	16	16	13	17	9	13	18	15	8	10	13	11	9
NVE14487	NVE14487	33	33	33	>NVE14487	1	33	33	33	24	28	23	22	26	26	29	23	19	18	20	18	22	22	23	18	12	10	16	8	24	28	23	22	26	26	29	23	19	18	20	18	22	22	23	18	12	10	16	8
NVE14488	NVE14488	4	4	4	>NVE14488	1	4	4	4	2	3	1	0	2	2	2	1	1	2	1	0	1	0	1	0	0	0	0	0	2	3	1	0	2	2	2	1	1	2	1	0	1	0	1	0	0	0	0	0
NVE14493	NVE14493	1	1	1	>NVE14493	1	1	1	1	0	0	0	0	0	0	0	0	0	0	0	0	0	0	0	0	1	1	1	0	0	0	0	0	0	0	0	0	0	0	0	0	0	0	0	0	1	1	1	0
NVE14496	NVE14496	2	2	2	>NVE14496	1	2	2	2	2	2	2	0	1	1	1	0	0	1	1	0	1	0	0	0	0	0	1	0	2	2	2	0	1	1	1	0	0	1	1	0	1	0	0	0	0	0	1	0
NVE14498	NVE14498	2	2	2	>NVE14498	1	2	2	2	0	0	0	0	0	1	0	1	1	2	2	1	2	2	1	1	0	0	0	0	0	0	0	0	0	1	0	1	1	2	2	1	2	2	1	1	0	0	0	0
NVE1450	NVE1450	2	2	2	>NVE1450	1	2	2	2	0	0	0	0	0	0	0	0	2	2	2	1	2	2	2	0	0	0	0	0	0	0	0	0	0	0	0	0	2	2	2	1	2	2	2	0	0	0	0	0
NVE14503	NVE14503	4	1	1	>NVE14503	1	4	1	1	0	0	0	1	0	0	0	0	3	4	4	2	3	0	3	1	0	0	0	0	0	0	0	0	0	0	0	0	0	1	1	1	0	0	0	1	0	0	0	0
NVE1451	NVE1451	6	6	6	>NVE1451	1	6	6	6	3	2	2	2	2	0	0	0	2	0	2	2	1	0	1	0	3	4	3	4	3	2	2	2	2	0	0	0	2	0	2	2	1	0	1	0	3	4	3	4
NVE14510	NVE14510	3	2	2	>NVE14510	1	3	2	2	1	1	0	1	1	2	1	1	3	3	2	2	2	3	2	2	0	0	0	1	0	0	0	1	1	1	0	1	2	2	1	1	2	2	1	1	0	0	0	1
NVE14517	NVE14517	4	4	4	>NVE14517	1	4	4	4	0	0	0	0	0	0	0	0	2	2	3	1	2	2	3	1	0	0	0	0	0	0	0	0	0	0	0	0	2	2	3	1	2	2	3	1	0	0	0	0
NVE14526	NVE14526	36	36	36	>NVE14526	1	36	36	36	22	22	20	17	21	24	20	17	31	32	28	19	30	31	29	16	0	2	3	0	22	22	20	17	21	24	20	17	31	32	28	19	30	31	29	16	0	2	3	0
NVE14529	NVE14529	3	3	3	>NVE14529	1	3	3	3	2	2	3	2	3	3	3	1	2	2	1	1	2	2	1	0	3	3	1	1	2	2	3	2	3	3	3	1	2	2	1	1	2	2	1	0	3	3	1	1
NVE14530;NVE18437	NVE14530	5;1	5;1	5;1	>NVE14530	2	5	5	5	3	2	3	3	2	3	2	3	3	2	3	2	4	4	3	1	1	2	1	2	3	2	3	3	2	3	2	3	3	2	3	2	4	4	3	1	1	2	1	2
NVE14536	NVE14536	3	3	3	>NVE14536	1	3	3	3	2	2	3	0	1	2	2	0	2	2	1	0	2	2	1	0	3	3	3	0	2	2	3	0	1	2	2	0	2	2	1	0	2	2	1	0	3	3	3	0
NVE14544	NVE14544	1	1	1	>NVE14544	1	1	1	1	0	0	0	1	0	0	0	0	0	0	0	0	0	0	0	0	0	0	0	0	0	0	0	1	0	0	0	0	0	0	0	0	0	0	0	0	0	0	0	0
NVE14547	NVE14547	2	2	2	>NVE14547	1	2	2	2	2	2	2	0	2	2	2	0	2	2	2	0	2	0	2	0	2	2	2	0	2	2	2	0	2	2	2	0	2	2	2	0	2	0	2	0	2	2	2	0
NVE14548	NVE14548	20	20	20	>NVE14548	1	20	20	20	11	11	12	12	13	13	12	9	8	8	9	3	7	7	11	3	11	7	10	9	11	11	12	12	13	13	12	9	8	8	9	3	7	7	11	3	11	7	10	9
NVE14551	NVE14551	7	5	4	>NVE14551	1	7	5	4	4	4	6	2	6	7	6	3	6	5	5	4	3	3	4	2	0	0	0	0	3	3	4	1	4	5	4	2	4	3	3	2	1	1	2	1	0	0	0	0
NVE14552	NVE14552	255	255	253	>NVE14552	1	255	255	253	165	168	164	144	214	211	205	175	227	231	229	184	224	221	234	177	115	120	120	93	165	168	164	144	214	211	205	175	227	231	229	184	224	221	234	177	115	120	120	93
86452;586453;586454;586455;586456;586457;586458;586459;586460;586461;586462;586463;586464;586465;586466;586467;586468;586469;586470;586471;586472;586473;586474;586475;586476;586477;586478;586479;586480;586481;586482;586483;586484;586485;586486;586487;586488;586489;586490;586491;586492;586493;586494;586495;586496;586497;586498;586499;586500;586501;586502;586503;586504;586505;589159;589160;589161;5…	1179;1180;1181;1182;1183;1184;1185;1186;1187;1188;1189;1190;1191;1192;1193;1194;1195;1196;1197;1198;1199;1200;1201;1202;1203;1204;1205;1206;1207;1208;1209;1210;1211;1212;1213;1214;1215;1216;1217;1218;1219;1220;1221;1222;1223;1224;1225;1226;1227;1228;1229;1230;5468;5469;5470;5471;5472;5473;5474;5475;5476;5477;5478;5479;5480;5481;5482;5483;5484;5485;5486;5487;5488;5489;5490;5491;5492;5493;5494;5495…	1183;1202;1222;5482;5496;5930;5940;6388;6403;6865;16874;16985;16996;17034;22331;22353;34351;35677;35720;36673;36687;36787;37117;37171;37959;37989;41166;41177;54988;54991;58218;63902;63929;63959;72325;72329;73335;73359;73557;73644;74264;74292;75767;75775;75782;77640;78882;88622;88637;88737;88758;91381;94626;94642;95374;96956;96968;97294;97297;101976;102349;102358;102664;113040;136249;136252;137356…	48;49;50;51;52;53;54;55;56;57;58;59;60;61;62	1;85;651;727;1052;1183;1191;1194;1334;1391;1556;1616;1786;1838;1869
NVE14556	NVE14556	13	13	13	>NVE14556	1	13	13	13	0	0	0	1	0	0	1	1	13	12	12	4	10	11	13	3	0	0	0	1	0	0	0	1	0	0	1	1	13	12	12	4	10	11	13	3	0	0	0	1
NVE14558	NVE14558	15	15	15	>NVE14558	1	15	15	15	9	7	5	3	3	6	7	3	8	7	10	3	8	7	8	3	9	12	11	4	9	7	5	3	3	6	7	3	8	7	10	3	8	7	8	3	9	12	11	4
NVE14563	NVE14563	4	4	4	>NVE14563	1	4	4	4	3	3	3	0	2	1	1	0	1	0	1	0	0	0	0	0	0	0	0	0	3	3	3	0	2	1	1	0	1	0	1	0	0	0	0	0	0	0	0	0
NVE14564	NVE14564	15	15	6	>NVE14564	1	15	15	6	10	11	10	8	11	12	9	8	8	5	9	3	5	6	3	2	10	8	7	9	10	11	10	8	11	12	9	8	8	5	9	3	5	6	3	2	10	8	7	9
NVE14567;NVE21956	NVE14567;NVE21956	2;1	2;1	2;1	>NVE14567;>NVE21956	2	2	2	2	2	2	2	1	2	1	2	1	2	0	2	2	1	0	0	1	1	0	1	0	2	2	2	1	2	1	2	1	2	0	2	2	1	0	0	1	1	0	1	0
NVE14569;NVE14570	NVE14569	4;1	4;1	4;1	>NVE14569	2	4	4	4	0	0	0	0	0	0	0	0	4	4	4	2	4	3	3	1	0	0	0	0	0	0	0	0	0	0	0	0	4	4	4	2	4	3	3	1	0	0	0	0
NVE14575	NVE14575	7	7	7	>NVE14575	1	7	7	7	4	2	4	4	4	2	4	2	1	2	4	3	3	3	3	3	2	2	2	3	4	2	4	4	4	2	4	2	1	2	4	3	3	3	3	3	2	2	2	3
NVE14576	NVE14576	4	4	4	>NVE14576	1	4	4	4	1	3	2	2	2	1	0	2	1	1	2	1	1	2	1	1	0	0	0	0	1	3	2	2	2	1	0	2	1	1	2	1	1	2	1	1	0	0	0	0
NVE14578;NVE4535	NVE14578	10;1	10;1	10;1	>NVE14578	2	10	10	10	7	6	5	5	5	5	5	3	5	5	5	5	7	7	6	4	7	5	6	4	7	6	5	5	5	5	5	3	5	5	5	5	7	7	6	4	7	5	6	4
NVE14579	NVE14579	7	7	7	>NVE14579	1	7	7	7	6	6	6	6	6	6	6	6	7	7	6	6	7	7	7	5	3	5	1	3	6	6	6	6	6	6	6	6	7	7	6	6	7	7	7	5	3	5	1	3
NVE14581	NVE14581	10	10	10	>NVE14581	1	10	10	10	8	7	7	4	9	10	8	3	5	3	4	1	5	4	5	1	2	4	5	2	8	7	7	4	9	10	8	3	5	3	4	1	5	4	5	1	2	4	5	2
NVE14583;NVE21571	NVE14583	22;10	22;10	22;10	>NVE14583	2	22	22	22	18	16	17	9	14	17	15	6	17	18	19	5	15	16	13	6	11	8	13	6	18	16	17	9	14	17	15	6	17	18	19	5	15	16	13	6	11	8	13	6
NVE14584	NVE14584	1	1	1	>NVE14584	1	1	1	1	0	0	0	0	0	0	0	0	1	1	0	1	0	0	0	0	0	0	0	0	0	0	0	0	0	0	0	0	1	1	0	1	0	0	0	0	0	0	0	0
NVE14585	NVE14585	4	4	1	>NVE14585	1	4	4	1	2	1	1	2	3	2	2	2	2	2	3	1	3	1	2	1	1	0	1	0	2	1	1	2	3	2	2	2	2	2	3	1	3	1	2	1	1	0	1	0
NVE14588;NVE14586	NVE14588;NVE14586	4;2	4;2	4;2	>NVE14588;>NVE14586	2	4	4	4	2	3	2	0	1	1	1	1	1	0	0	0	1	1	0	1	3	3	3	3	2	3	2	0	1	1	1	1	1	0	0	0	1	1	0	1	3	3	3	3
NVE14592	NVE14592	11	11	11	>NVE14592	1	11	11	11	6	8	5	4	6	7	5	6	7	6	6	5	6	6	7	3	0	0	1	1	6	8	5	4	6	7	5	6	7	6	6	5	6	6	7	3	0	0	1	1
NVE14593	NVE14593	2	2	2	>NVE14593	1	2	2	2	2	1	1	0	2	1	1	1	0	0	0	1	0	0	0	0	0	0	0	0	2	1	1	0	2	1	1	1	0	0	0	1	0	0	0	0	0	0	0	0
NVE14594	NVE14594	1	1	1	>NVE14594	1	1	1	1	1	1	1	0	1	1	1	0	1	0	0	0	1	1	1	0	1	1	1	0	1	1	1	0	1	1	1	0	1	0	0	0	1	1	1	0	1	1	1	0
NVE14609	NVE14609	4	4	4	>NVE14609	1	4	4	4	2	3	2	2	3	3	3	1	3	3	3	3	3	2	3	3	0	1	0	1	2	3	2	2	3	3	3	1	3	3	3	3	3	2	3	3	0	1	0	1
NVE14610	NVE14610	19	19	19	>NVE14610	1	19	19	19	11	10	10	11	8	10	10	10	10	10	11	7	11	9	10	5	6	4	5	6	11	10	10	11	8	10	10	10	10	10	11	7	11	9	10	5	6	4	5	6
NVE14616;NVE4140	NVE14616	3;1	3;1	3;1	>NVE14616	2	3	3	3	1	1	2	0	1	1	2	0	0	1	1	0	1	1	1	0	2	2	2	0	1	1	2	0	1	1	2	0	0	1	1	0	1	1	1	0	2	2	2	0
NVE14617;NVE17033;NVE14618	NVE14617;NVE17033;NVE14618	8;5;5	8;5;5	8;5;5	>NVE14617;>NVE17033;>NVE14618	3	8	8	8	4	6	6	3	5	3	3	4	3	4	3	2	5	6	5	3	5	4	4	6	4	6	6	3	5	3	3	4	3	4	3	2	5	6	5	3	5	4	4	6
NVE14622	NVE14622	4	4	4	>NVE14622	1	4	4	4	1	2	2	1	3	1	1	1	0	0	0	1	0	0	0	0	3	3	2	3	1	2	2	1	3	1	1	1	0	0	0	1	0	0	0	0	3	3	2	3
NVE14644	NVE14644	5	5	5	>NVE14644	1	5	5	5	1	1	1	2	2	1	1	1	2	3	3	0	5	5	5	4	0	0	0	0	1	1	1	2	2	1	1	1	2	3	3	0	5	5	5	4	0	0	0	0
NVE14646	NVE14646	2	2	2	>NVE14646	1	2	2	2	2	2	2	2	1	2	2	2	0	2	2	0	2	2	2	1	0	0	0	0	2	2	2	2	1	2	2	2	0	2	2	0	2	2	2	1	0	0	0	0
NVE14649	NVE14649	4	4	4	>NVE14649	1	4	4	4	3	2	3	2	2	3	3	2	1	1	1	0	1	0	0	1	0	0	1	0	3	2	3	2	2	3	3	2	1	1	1	0	1	0	0	1	0	0	1	0
NVE14659	NVE14659	2	2	2	>NVE14659	1	2	2	2	0	0	0	0	0	1	0	1	1	1	1	0	1	1	1	0	0	0	0	0	0	0	0	0	0	1	0	1	1	1	1	0	1	1	1	0	0	0	0	0
NVE1466	NVE1466	2	2	2	>NVE1466	1	2	2	2	1	1	1	0	1	2	1	0	1	1	1	0	1	1	0	0	0	1	0	0	1	1	1	0	1	2	1	0	1	1	1	0	1	1	0	0	0	1	0	0
NVE14660;NVE17046;NVE14665	NVE14660	6;1;1	6;1;1	5;0;0	>NVE14660	3	6	6	5	0	0	0	0	0	0	0	1	5	6	6	5	6	6	5	4	0	0	0	0	0	0	0	0	0	0	0	1	5	6	6	5	6	6	5	4	0	0	0	0
NVE14663;NVE14667	NVE14663;NVE14667	5;3	4;2	2;1	>NVE14663;>NVE14667	2	5	4	2	0	0	0	0	0	0	0	0	2	2	2	1	5	5	5	3	0	0	0	0	0	0	0	0	0	0	0	0	1	1	1	0	4	4	4	2	0	0	0	0
NVE5866;NVE14687;NVE24058;NVE24056	NVE5866;NVE14687;NVE24058;NVE24056	2;2;1;1	2;2;1;1	2;2;1;1	>NVE5866;>NVE14687;>NVE24058;>NVE24056	4	2	2	2	2	2	2	1	2	1	2	0	0	1	1	0	1	0	1	0	1	1	0	0	2	2	2	1	2	1	2	0	0	1	1	0	1	0	1	0	1	1	0	0
NVE14691	NVE14691	1	1	1	>NVE14691	1	1	1	1	1	1	1	1	1	1	1	1	1	1	1	0	1	1	1	0	0	0	0	0	1	1	1	1	1	1	1	1	1	1	1	0	1	1	1	0	0	0	0	0
NVE14693	NVE14693	2	2	2	>NVE14693	1	2	2	2	2	2	2	2	1	2	1	2	2	2	2	2	1	2	2	1	0	0	0	0	2	2	2	2	1	2	1	2	2	2	2	2	1	2	2	1	0	0	0	0
NVE14694;NVE4333	NVE14694;NVE4333	4;2	4;2	4;2	>NVE14694;>NVE4333	2	4	4	4	3	2	3	2	1	3	1	1	1	1	1	0	1	0	2	2	1	0	0	0	3	2	3	2	1	3	1	1	1	1	1	0	1	0	2	2	1	0	0	0
NVE14700	NVE14700	39	39	39	>NVE14700	1	39	39	39	28	22	23	21	29	28	25	22	29	27	28	20	29	26	24	19	23	19	17	16	28	22	23	21	29	28	25	22	29	27	28	20	29	26	24	19	23	19	17	16
NVE24043;NVE24041;NVE14705;NVE24644	NVE24043;NVE24041;NVE14705;NVE24644	19;19;19;10	6;6;6;4	0;0;0;0	>NVE24043;>NVE24041;>NVE14705;>NVE24644	4	19	6	0	17	19	18	9	19	19	19	9	16	16	15	9	17	15	18	8	7	7	6	3	5	6	6	2	6	6	6	2	3	4	2	2	5	4	5	2	2	2	2	1
NVE18284;NVE14995;NVE5230;NVE24049;NVE24046;NVE24045;NVE24020;NVE23383;NVE23183;NVE18670;NVE14706;NVE3902;NVE24015;NVE9327;NVE11853	NVE18284;NVE14995;NVE5230;NVE24049;NVE24046;NVE24045;NVE24020;NVE23383;NVE23183;NVE18670;NVE14706;NVE3902;NVE24015;NVE9327;NVE11853	11;11;11;11;11;11;11;11;11;11;11;11;11;9;8	7;7;7;7;7;7;7;7;7;7;7;7;7;7;7	0;0;0;0;0;0;0;0;0;0;0;0;0;0;0	>NVE18284;>NVE14995;>NVE5230;>NVE24049;>NVE24046;>NVE24045;>NVE24020;>NVE23383;>NVE23183;>NVE18670;>NVE14706;>NVE3902;>NVE24015;>NVE9327;>NVE11853	15	11	7	0	9	8	10	5	9	7	8	5	8	7	6	4	7	8	8	4	2	3	1	2	6	5	6	3	5	5	5	3	5	5	4	2	5	5	5	2	1	2	1	1
NVE5233;NVE14709	NVE5233;NVE14709	4;4	1;1	1;1	>NVE5233;>NVE14709	2	4	1	1	4	4	4	2	4	4	4	3	4	4	3	2	4	3	3	2	0	0	0	0	1	1	1	0	1	1	1	1	1	1	1	0	1	1	1	0	0	0	0	0
NVE1471	NVE1471	5	5	5	>NVE1471	1	5	5	5	1	0	0	0	1	1	0	0	1	3	3	3	2	2	3	2	0	1	0	0	1	0	0	0	1	1	0	0	1	3	3	3	2	2	3	2	0	1	0	0
NVE14717	NVE14717	1	1	1	>NVE14717	1	1	1	1	1	1	1	1	1	1	1	0	0	0	1	1	1	1	1	0	0	0	0	1	1	1	1	1	1	1	1	0	0	0	1	1	1	1	1	0	0	0	0	1
NVE14718	NVE14718	4	4	4	>NVE14718	1	4	4	4	2	1	1	1	3	2	2	2	2	2	1	1	2	2	2	1	1	2	2	1	2	1	1	1	3	2	2	2	2	2	1	1	2	2	2	1	1	2	2	1
NVE1472	NVE1472	13	12	12	>NVE1472	1	13	12	12	1	1	1	1	1	1	1	3	12	11	11	5	13	13	11	2	0	0	0	0	0	0	0	0	0	0	0	2	11	10	10	4	12	12	10	1	0	0	0	0
NVE14731;NVE25848	NVE14731	10;1	10;1	10;1	>NVE14731	2	10	10	10	8	5	7	4	5	7	8	3	5	7	5	3	8	5	7	2	1	2	0	0	8	5	7	4	5	7	8	3	5	7	5	3	8	5	7	2	1	2	0	0
NVE14744	NVE14744	1	1	1	>NVE14744	1	1	1	1	0	1	0	0	0	0	0	1	0	0	0	0	0	0	0	0	0	0	0	0	0	1	0	0	0	0	0	1	0	0	0	0	0	0	0	0	0	0	0	0
NVE14745	NVE14745	2	2	2	>NVE14745	1	2	2	2	0	1	2	2	0	2	1	2	2	2	2	2	2	2	2	2	0	0	1	2	0	1	2	2	0	2	1	2	2	2	2	2	2	2	2	2	0	0	1	2
NVE14750	NVE14750	3	3	3	>NVE14750	1	3	3	3	1	1	1	2	1	1	1	1	0	0	1	0	0	0	1	0	0	1	0	0	1	1	1	2	1	1	1	1	0	0	1	0	0	0	1	0	0	1	0	0
NVE14760	NVE14760	32	32	32	>NVE14760	1	32	32	32	24	23	23	27	25	23	24	24	16	16	14	10	14	16	15	6	21	18	21	20	24	23	23	27	25	23	24	24	16	16	14	10	14	16	15	6	21	18	21	20
NVE14761	NVE14761	5	5	5	>NVE14761	1	5	5	5	4	4	4	2	4	4	4	3	4	3	2	2	4	4	4	2	4	3	4	2	4	4	4	2	4	4	4	3	4	3	2	2	4	4	4	2	4	3	4	2
NVE14762	NVE14762	5	5	5	>NVE14762	1	5	5	5	3	3	4	3	3	4	5	3	5	5	5	4	5	5	5	3	1	2	1	0	3	3	4	3	3	4	5	3	5	5	5	4	5	5	5	3	1	2	1	0
NVE14766	NVE14766	5	5	5	>NVE14766	1	5	5	5	4	4	4	3	3	4	4	3	3	2	3	2	3	4	4	2	4	3	4	2	4	4	4	3	3	4	4	3	3	2	3	2	3	4	4	2	4	3	4	2
NVE14769	NVE14769	6	6	6	>NVE14769	1	6	6	6	5	5	5	5	4	5	4	4	5	4	4	3	5	5	5	2	3	3	4	3	5	5	5	5	4	5	4	4	5	4	4	3	5	5	5	2	3	3	4	3
NVE14775	NVE14775	1	1	1	>NVE14775	1	1	1	1	1	1	0	0	1	1	0	0	1	1	1	0	1	1	1	0	0	0	0	0	1	1	0	0	1	1	0	0	1	1	1	0	1	1	1	0	0	0	0	0
NVE1478	NVE1478	11	11	11	>NVE1478	1	11	11	11	6	5	5	6	5	4	5	5	2	0	4	2	3	3	2	4	5	3	5	3	6	5	5	6	5	4	5	5	2	0	4	2	3	3	2	4	5	3	5	3
NVE14789	NVE14789	25	18	14	>NVE14789	1	25	18	14	9	5	6	6	12	11	10	7	19	20	20	11	20	18	22	8	2	2	2	1	4	2	4	4	6	7	4	5	13	14	14	8	15	12	16	5	2	2	2	1
NVE1479	NVE1479	5	5	5	>NVE1479	1	5	5	5	2	3	3	0	4	4	3	0	2	2	3	0	1	1	2	0	1	2	3	1	2	3	3	0	4	4	3	0	2	2	3	0	1	1	2	0	1	2	3	1
NVE14791	NVE14791	6	1	0	>NVE14791	1	6	1	0	5	4	4	3	5	5	6	3	5	4	6	5	5	5	5	4	2	2	2	1	0	1	1	1	0	1	1	1	0	0	1	1	0	1	1	1	0	0	0	0
NVE14792	NVE14792	3	2	2	>NVE14792	1	3	2	2	1	0	1	2	0	0	0	2	2	1	2	2	3	3	3	2	0	0	0	0	0	0	0	1	0	0	0	1	1	1	1	1	2	2	2	1	0	0	0	0
NVE14794;NVE11011	NVE14794;NVE11011	6;3	5;3	5;3	>NVE14794;>NVE11011	2	6	5	5	2	3	2	2	3	3	4	3	1	2	3	1	2	2	2	2	0	1	0	1	2	2	1	1	3	2	3	2	1	2	2	0	2	1	1	1	0	1	0	1
NVE14796	NVE14796	14	9	9	>NVE14796	1	14	9	9	9	9	8	11	11	10	10	11	12	12	11	10	13	13	13	7	0	0	1	0	5	7	5	7	7	7	7	7	8	8	7	6	9	9	9	3	0	0	1	0
NVE14800	NVE14800	1	1	1	>NVE14800	1	1	1	1	1	1	1	1	1	1	1	1	1	1	1	1	1	1	1	1	1	1	1	0	1	1	1	1	1	1	1	1	1	1	1	1	1	1	1	1	1	1	1	0
NVE14801;NVE19686	NVE14801;NVE19686	6;3	6;3	6;3	>NVE14801;>NVE19686	2	6	6	6	5	4	4	3	3	3	3	3	2	4	4	2	4	4	4	2	4	5	4	1	5	4	4	3	3	3	3	3	2	4	4	2	4	4	4	2	4	5	4	1
NVE14803	NVE14803	4	4	4	>NVE14803	1	4	4	4	0	0	1	0	0	0	0	0	3	3	3	2	2	4	2	2	1	0	0	0	0	0	1	0	0	0	0	0	3	3	3	2	2	4	2	2	1	0	0	0
NVE14805	NVE14805	4	4	4	>NVE14805	1	4	4	4	3	3	4	2	4	4	3	1	1	1	1	1	1	2	2	1	2	0	0	2	3	3	4	2	4	4	3	1	1	1	1	1	1	2	2	1	2	0	0	2
NVE14806;NVE23648	NVE14806	17;1	17;1	17;1	>NVE14806	2	17	17	17	9	9	9	7	8	10	10	5	6	4	7	2	6	7	8	2	1	3	3	1	9	9	9	7	8	10	10	5	6	4	7	2	6	7	8	2	1	3	3	1
NVE14807	NVE14807	1	1	1	>NVE14807	1	1	1	1	1	1	1	0	1	1	1	0	1	1	1	0	1	1	1	0	0	0	0	0	1	1	1	0	1	1	1	0	1	1	1	0	1	1	1	0	0	0	0	0
NVE14811;NVE24218	NVE14811	14;5	14;5	14;5	>NVE14811	2	14	14	14	6	5	6	7	9	6	5	8	8	6	9	7	7	7	8	6	9	9	8	6	6	5	6	7	9	6	5	8	8	6	9	7	7	7	8	6	9	9	8	6
NVE14815	NVE14815	4	4	4	>NVE14815	1	4	4	4	0	0	0	3	1	2	2	2	1	0	1	2	1	1	2	2	1	1	0	0	0	0	0	3	1	2	2	2	1	0	1	2	1	1	2	2	1	1	0	0
NVE14816	NVE14816	17	17	17	>NVE14816	1	17	17	17	8	5	8	7	10	7	7	5	8	4	7	5	6	2	7	5	6	6	5	5	8	5	8	7	10	7	7	5	8	4	7	5	6	2	7	5	6	6	5	5
NVE14821	NVE14821	3	3	3	>NVE14821	1	3	3	3	1	3	2	2	3	3	3	2	2	1	2	1	1	2	2	1	2	1	1	1	1	3	2	2	3	3	3	2	2	1	2	1	1	2	2	1	2	1	1	1
NVE14829	NVE14829	4	4	4	>NVE14829	1	4	4	4	2	1	1	1	1	2	1	1	3	3	3	1	2	3	2	1	0	0	0	0	2	1	1	1	1	2	1	1	3	3	3	1	2	3	2	1	0	0	0	0
NVE14831	NVE14831	1	1	1	>NVE14831	1	1	1	1	1	1	1	1	0	1	0	1	0	0	0	0	0	0	0	0	1	1	1	0	1	1	1	1	0	1	0	1	0	0	0	0	0	0	0	0	1	1	1	0
NVE4058;NVE2038;NVE19441;NVE19305;NVE19303;NVE18841;NVE18407;NVE14833;NVE9689;NVE2881;NVE22352;NVE5172	NVE4058;NVE2038;NVE19441;NVE19305;NVE19303;NVE18841;NVE18407;NVE14833;NVE9689;NVE2881;NVE22352;NVE5172	15;15;15;15;15;15;15;15;13;13;11;11	3;3;3;3;3;3;3;3;1;3;2;2	1;1;1;1;1;1;1;1;1;1;1;1	>NVE4058;>NVE2038;>NVE19441;>NVE19305;>NVE19303;>NVE18841;>NVE18407;>NVE14833;>NVE9689;>NVE2881;>NVE22352;>NVE5172	12	15	3	1	14	15	13	8	14	13	14	8	12	11	12	8	11	11	13	7	6	6	5	3	3	3	2	0	2	1	2	0	1	0	1	0	0	1	1	0	1	1	1	0
NVE14841;NVE14838	NVE14841;NVE14838	2;1	2;1	2;1	>NVE14841;>NVE14838	2	2	2	2	0	1	0	0	0	1	0	0	0	1	2	0	2	2	2	0	0	0	0	0	0	1	0	0	0	1	0	0	0	1	2	0	2	2	2	0	0	0	0	0
NVE14842;NVE14839;NVE7936;NVE7935;NVE7934	NVE14842	12;2;1;1;1	12;2;1;1;1	12;2;1;1;1	>NVE14842	5	12	12	12	11	11	11	6	10	10	10	6	9	10	10	4	9	9	8	4	2	0	0	0	11	11	11	6	10	10	10	6	9	10	10	4	9	9	8	4	2	0	0	0
NVE14844;NVE8412;NVE14843	NVE14844	22;3;2	22;3;2	11;3;2	>NVE14844	3	22	22	11	15	14	14	15	14	15	17	13	13	12	13	12	12	11	12	7	15	12	14	14	15	14	14	15	14	15	17	13	13	12	13	12	12	11	12	7	15	12	14	14
NVE14847	NVE14847	1	1	1	>NVE14847	1	1	1	1	0	0	0	1	0	0	0	1	0	0	0	1	1	0	0	0	0	0	0	0	0	0	0	1	0	0	0	1	0	0	0	1	1	0	0	0	0	0	0	0
NVE14848	NVE14848	8	8	8	>NVE14848	1	8	8	8	6	6	4	4	5	6	5	3	6	7	6	4	5	6	6	2	1	1	2	1	6	6	4	4	5	6	5	3	6	7	6	4	5	6	6	2	1	1	2	1
NVE14851	NVE14851	2	2	2	>NVE14851	1	2	2	2	1	1	1	0	2	1	2	0	2	2	2	0	1	2	1	0	0	0	0	0	1	1	1	0	2	1	2	0	2	2	2	0	1	2	1	0	0	0	0	0
NVE14853	NVE14853	13	13	13	>NVE14853	1	13	13	13	2	4	3	2	5	5	9	3	9	10	9	3	7	7	10	3	0	0	0	0	2	4	3	2	5	5	9	3	9	10	9	3	7	7	10	3	0	0	0	0
NVE14855	NVE14855	11	11	11	>NVE14855	1	11	11	11	1	1	1	0	2	1	1	2	8	8	10	6	11	10	11	8	0	0	0	0	1	1	1	0	2	1	1	2	8	8	10	6	11	10	11	8	0	0	0	0
NVE14857	NVE14857	1	1	1	>NVE14857	1	1	1	1	0	0	0	0	0	0	0	0	0	1	0	1	0	0	1	0	1	1	1	0	0	0	0	0	0	0	0	0	0	1	0	1	0	0	1	0	1	1	1	0
NVE14858	NVE14858	5	5	5	>NVE14858	1	5	5	5	5	5	5	3	4	3	4	1	0	1	0	0	1	0	0	0	5	5	5	2	5	5	5	3	4	3	4	1	0	1	0	0	1	0	0	0	5	5	5	2
NVE14865	NVE14865	1	1	1	>NVE14865	1	1	1	1	1	1	0	0	0	0	0	0	0	0	0	0	0	1	1	0	0	0	0	0	1	1	0	0	0	0	0	0	0	0	0	0	0	1	1	0	0	0	0	0
NVE1487	NVE1487	2	2	2	>NVE1487	1	2	2	2	1	1	1	0	1	1	1	0	1	0	1	1	2	2	1	1	0	2	0	1	1	1	1	0	1	1	1	0	1	0	1	1	2	2	1	1	0	2	0	1
NVE14871	NVE14871	2	2	2	>NVE14871	1	2	2	2	1	1	1	1	1	1	1	1	0	0	1	0	0	0	0	0	0	0	0	0	1	1	1	1	1	1	1	1	0	0	1	0	0	0	0	0	0	0	0	0
NVE14872;NVE3385	NVE14872	51;3	51;3	51;3	>NVE14872	2	51	51	51	19	19	24	13	5	2	2	2	29	28	25	16	28	23	27	19	32	31	32	37	19	19	24	13	5	2	2	2	29	28	25	16	28	23	27	19	32	31	32	37
NVE14873	NVE14873	3	3	3	>NVE14873	1	3	3	3	0	0	1	1	0	0	0	0	0	0	0	0	0	0	1	0	3	2	2	1	0	0	1	1	0	0	0	0	0	0	0	0	0	0	1	0	3	2	2	1
NVE14874	NVE14874	13	13	13	>NVE14874	1	13	13	13	2	7	4	3	6	7	6	5	4	2	5	6	6	2	6	5	0	0	1	3	2	7	4	3	6	7	6	5	4	2	5	6	6	2	6	5	0	0	1	3
NVE14877	NVE14877	10	8	8	>NVE14877	1	10	8	8	7	7	9	4	7	9	10	3	5	5	5	2	0	2	2	0	9	8	7	3	6	6	8	3	6	7	8	3	4	3	4	2	0	1	1	0	8	7	5	3
NVE14878	NVE14878	26	26	26	>NVE14878	1	26	26	26	1	2	1	3	15	13	15	7	16	14	14	4	10	9	10	1	1	2	3	1	1	2	1	3	15	13	15	7	16	14	14	4	10	9	10	1	1	2	3	1
NVE14879;NVE19495	NVE14879;NVE19495	4;3	4;3	4;3	>NVE14879;>NVE19495	2	4	4	4	0	0	1	0	1	1	3	1	3	3	2	2	2	2	2	0	0	0	0	0	0	0	1	0	1	1	3	1	3	3	2	2	2	2	2	0	0	0	0	0
NVE14881	NVE14881	6	6	6	>NVE14881	1	6	6	6	4	4	3	4	4	4	5	4	2	3	1	1	3	2	3	1	2	0	1	0	4	4	3	4	4	4	5	4	2	3	1	1	3	2	3	1	2	0	1	0
NVE14882	NVE14882	7	7	4	>NVE14882	1	7	7	4	4	5	4	4	6	5	7	4	4	4	5	5	6	3	7	4	5	5	6	3	4	5	4	4	6	5	7	4	4	4	5	5	6	3	7	4	5	5	6	3
NVE14883	NVE14883	5	5	5	>NVE14883	1	5	5	5	2	2	2	4	2	3	2	4	0	0	2	0	1	1	1	0	0	1	0	0	2	2	2	4	2	3	2	4	0	0	2	0	1	1	1	0	0	1	0	0
NVE14885	NVE14885	47	5	0	>NVE14885	1	47	5	0	40	34	39	29	45	43	42	31	37	37	38	28	38	37	39	25	31	29	34	27	2	2	1	1	4	3	3	3	3	4	4	3	3	3	3	2	0	0	0	0
NVE14886	NVE14886	42	2	2	>NVE14886	1	42	2	2	34	30	35	26	41	38	37	28	35	36	36	24	35	33	36	23	26	24	27	25	0	0	1	0	2	2	2	1	2	2	2	1	1	1	1	0	0	0	0	0
NVE14887	NVE14887	14	14	14	>NVE14887	1	14	14	14	13	10	13	10	12	10	11	9	11	10	11	8	10	9	10	7	13	13	13	9	13	10	13	10	12	10	11	9	11	10	11	8	10	9	10	7	13	13	13	9
NVE14888	NVE14888	2	2	2	>NVE14888	1	2	2	2	0	0	0	0	0	0	0	1	1	1	1	1	0	2	1	0	0	0	0	0	0	0	0	0	0	0	0	1	1	1	1	1	0	2	1	0	0	0	0	0
NVE14890	NVE14890	11	11	11	>NVE14890	1	11	11	11	9	8	9	6	9	8	8	6	8	8	8	5	8	8	7	4	8	8	9	5	9	8	9	6	9	8	8	6	8	8	8	5	8	8	7	4	8	8	9	5
NVE14891	NVE14891	15	15	15	>NVE14891	1	15	15	15	10	11	11	9	11	13	10	9	7	8	8	3	5	6	6	2	1	6	3	3	10	11	11	9	11	13	10	9	7	8	8	3	5	6	6	2	1	6	3	3
NVE14892	NVE14892	4	3	3	>NVE14892	1	4	3	3	1	0	0	0	2	4	1	0	1	1	1	0	0	0	0	0	2	1	1	0	1	0	0	0	1	3	0	0	1	1	1	0	0	0	0	0	2	1	1	0
NVE14893	NVE14893	11	11	10	>NVE14893	1	11	11	10	5	3	3	2	6	9	8	3	4	6	5	3	5	4	5	2	2	2	3	2	5	3	3	2	6	9	8	3	4	6	5	3	5	4	5	2	2	2	3	2
NVE14894;NVE5641	NVE14894	17;4	17;4	17;4	>NVE14894	2	17	17	17	10	8	6	4	11	11	11	6	12	11	10	2	7	7	6	2	1	1	2	0	10	8	6	4	11	11	11	6	12	11	10	2	7	7	6	2	1	1	2	0
NVE14901	NVE14901	1	1	1	>NVE14901	1	1	1	1	0	0	0	0	0	0	0	0	1	1	0	0	1	1	1	0	0	0	0	0	0	0	0	0	0	0	0	0	1	1	0	0	1	1	1	0	0	0	0	0
NVE14902	NVE14902	19	19	19	>NVE14902	1	19	19	19	17	16	15	9	0	2	2	1	0	0	0	0	1	1	0	0	0	0	1	1	17	16	15	9	0	2	2	1	0	0	0	0	1	1	0	0	0	0	1	1
NVE14904	NVE14904	8	8	8	>NVE14904	1	8	8	8	3	2	2	1	1	0	1	0	0	1	1	0	1	1	1	0	5	4	5	4	3	2	2	1	1	0	1	0	0	1	1	0	1	1	1	0	5	4	5	4
NVE14907	NVE14907	4	4	4	>NVE14907	1	4	4	4	3	3	2	2	1	3	2	2	0	0	1	0	0	0	1	0	0	0	0	0	3	3	2	2	1	3	2	2	0	0	1	0	0	0	1	0	0	0	0	0
NVE1491	NVE1491	2	2	2	>NVE1491	1	2	2	2	2	2	2	2	2	2	2	1	2	2	2	2	2	2	1	2	2	2	2	0	2	2	2	2	2	2	2	1	2	2	2	2	2	2	1	2	2	2	2	0
NVE14912	NVE14912	3	3	3	>NVE14912	1	3	3	3	0	0	0	0	0	0	0	0	2	3	2	2	3	3	3	2	0	0	0	0	0	0	0	0	0	0	0	0	2	3	2	2	3	3	3	2	0	0	0	0
NVE14914	NVE14914	7	7	7	>NVE14914	1	7	7	7	6	7	7	4	7	7	7	4	7	7	6	5	6	6	7	6	4	4	4	4	6	7	7	4	7	7	7	4	7	7	6	5	6	6	7	6	4	4	4	4
NVE14916	NVE14916	5	5	5	>NVE14916	1	5	5	5	3	4	4	4	4	3	3	4	4	5	5	3	5	4	5	4	1	2	2	2	3	4	4	4	4	3	3	4	4	5	5	3	5	4	5	4	1	2	2	2
NVE14917	NVE14917	6	6	6	>NVE14917	1	6	6	6	2	1	1	6	1	1	1	5	2	2	3	5	2	3	1	4	0	0	0	0	2	1	1	6	1	1	1	5	2	2	3	5	2	3	1	4	0	0	0	0
NVE14918	NVE14918	5	5	5	>NVE14918	1	5	5	5	5	2	5	1	4	2	3	0	1	1	1	0	1	1	2	0	0	0	0	0	5	2	5	1	4	2	3	0	1	1	1	0	1	1	2	0	0	0	0	0
NVE14919	NVE14919	42	42	42	>NVE14919	1	42	42	42	33	34	31	28	32	32	36	29	32	31	34	24	33	32	31	20	24	30	25	22	33	34	31	28	32	32	36	29	32	31	34	24	33	32	31	20	24	30	25	22
NVE14926	NVE14926	13	13	13	>NVE14926	1	13	13	13	13	13	13	9	13	13	13	9	13	13	13	9	13	13	13	7	13	13	13	9	13	13	13	9	13	13	13	9	13	13	13	9	13	13	13	7	13	13	13	9
NVE14927	NVE14927	5	5	5	>NVE14927	1	5	5	5	1	2	3	1	1	1	1	1	1	1	1	1	1	1	1	1	1	1	1	0	1	2	3	1	1	1	1	1	1	1	1	1	1	1	1	1	1	1	1	0
NVE14928	NVE14928	9	9	9	>NVE14928	1	9	9	9	5	6	6	4	5	6	5	4	2	4	4	3	2	4	3	3	0	0	0	0	5	6	6	4	5	6	5	4	2	4	4	3	2	4	3	3	0	0	0	0
NVE14930	NVE14930	4	4	4	>NVE14930	1	4	4	4	3	2	3	0	3	1	4	2	2	1	2	0	3	2	1	0	0	0	1	0	3	2	3	0	3	1	4	2	2	1	2	0	3	2	1	0	0	0	1	0
NVE14931	NVE14931	4	4	4	>NVE14931	1	4	4	4	0	0	0	0	0	0	0	0	0	0	0	0	1	3	2	2	0	0	0	0	0	0	0	0	0	0	0	0	0	0	0	0	1	3	2	2	0	0	0	0
NVE14933	NVE14933	34	9	9	>NVE14933	1	34	9	9	28	25	31	19	31	28	31	22	27	26	26	19	25	23	25	16	16	15	19	16	5	5	7	3	7	5	7	5	6	5	6	3	4	4	4	3	1	2	1	0
NVE14934;NVE3161	NVE14934;NVE3161	23;12	23;12	22;11	>NVE14934;>NVE3161	2	23	23	22	11	8	7	12	11	11	13	14	12	15	14	15	15	15	13	14	2	2	2	3	11	8	7	12	11	11	13	14	12	15	14	15	15	15	13	14	2	2	2	3
NVE14935	NVE14935	3	3	3	>NVE14935	1	3	3	3	1	1	2	1	1	2	0	0	0	0	0	0	0	0	0	0	0	0	0	0	1	1	2	1	1	2	0	0	0	0	0	0	0	0	0	0	0	0	0	0
NVE14937	NVE14937	5	5	5	>NVE14937	1	5	5	5	3	2	3	3	2	3	2	2	1	1	1	0	1	1	1	0	0	0	0	0	3	2	3	3	2	3	2	2	1	1	1	0	1	1	1	0	0	0	0	0
NVE14939	NVE14939	5	5	5	>NVE14939	1	5	5	5	1	0	0	0	0	0	0	0	3	1	0	1	3	2	1	1	1	1	2	0	1	0	0	0	0	0	0	0	3	1	0	1	3	2	1	1	1	1	2	0
NVE14940	NVE14940	13	13	13	>NVE14940	1	13	13	13	6	6	6	6	7	8	9	4	10	7	10	6	8	11	10	5	0	1	0	0	6	6	6	6	7	8	9	4	10	7	10	6	8	11	10	5	0	1	0	0
NVE14943	NVE14943	3	3	3	>NVE14943	1	3	3	3	2	3	3	1	2	3	1	1	0	0	1	0	0	0	1	1	0	0	0	0	2	3	3	1	2	3	1	1	0	0	1	0	0	0	1	1	0	0	0	0
NVE14945	NVE14945	13	13	13	>NVE14945	1	13	13	13	8	8	7	10	10	8	8	10	10	10	10	10	11	10	12	9	1	1	0	4	8	8	7	10	10	8	8	10	10	10	10	10	11	10	12	9	1	1	0	4
NVE14947	NVE14947	1	1	1	>NVE14947	1	1	1	1	1	1	1	1	1	1	1	1	1	1	1	0	0	0	0	0	0	0	0	0	1	1	1	1	1	1	1	1	1	1	1	0	0	0	0	0	0	0	0	0
NVE14955;NVE16960;NVE20362;NVE16961;NVE18820	NVE14955	63;4;2;1;1	62;4;2;1;1	53;4;2;1;1	>NVE14955	5	63	62	53	8	7	7	3	6	5	8	3	7	3	3	2	50	50	48	28	1	1	0	1	7	6	6	3	5	4	7	3	6	3	3	2	49	49	47	27	1	1	0	1
NVE14966	NVE14966	18	18	18	>NVE14966	1	18	18	18	13	12	13	12	13	12	11	12	14	16	13	6	13	11	13	8	12	9	12	12	13	12	13	12	13	12	11	12	14	16	13	6	13	11	13	8	12	9	12	12
NVE14968	NVE14968	2	2	2	>NVE14968	1	2	2	2	1	1	2	0	1	2	1	1	1	0	0	0	1	1	0	0	0	0	0	0	1	1	2	0	1	2	1	1	1	0	0	0	1	1	0	0	0	0	0	0
NVE14970;NVE22844	NVE14970	9;1	9;1	9;1	>NVE14970	2	9	9	9	6	6	7	3	5	7	7	4	5	3	3	1	3	3	4	0	2	2	1	0	6	6	7	3	5	7	7	4	5	3	3	1	3	3	4	0	2	2	1	0
NVE14971	NVE14971	6	6	6	>NVE14971	1	6	6	6	3	4	3	3	4	5	3	3	4	3	4	2	3	4	3	3	2	2	2	3	3	4	3	3	4	5	3	3	4	3	4	2	3	4	3	3	2	2	2	3
NVE14975	NVE14975	3	3	3	>NVE14975	1	3	3	3	0	1	1	0	2	2	0	0	3	3	3	0	3	2	3	0	0	0	0	0	0	1	1	0	2	2	0	0	3	3	3	0	3	2	3	0	0	0	0	0
NVE14976	NVE14976	11	11	9	>NVE14976	1	11	11	9	0	0	3	0	0	1	2	0	8	8	7	3	4	5	4	0	0	0	0	0	0	0	3	0	0	1	2	0	8	8	7	3	4	5	4	0	0	0	0	0
NVE14977	NVE14977	5	5	5	>NVE14977	1	5	5	5	0	0	2	0	1	2	1	0	3	4	4	3	3	1	3	2	0	0	0	0	0	0	2	0	1	2	1	0	3	4	4	3	3	1	3	2	0	0	0	0
NVE14979	NVE14979	3	3	3	>NVE14979	1	3	3	3	1	0	3	1	2	1	2	1	0	0	1	0	1	0	2	0	3	2	3	2	1	0	3	1	2	1	2	1	0	0	1	0	1	0	2	0	3	2	3	2
NVE14980;NVE3549	NVE14980;NVE3549	2;1	2;1	2;1	>NVE14980;>NVE3549	2	2	2	2	1	2	1	1	1	2	0	1	0	1	1	1	0	1	0	0	0	1	0	1	1	2	1	1	1	2	0	1	0	1	1	1	0	1	0	0	0	1	0	1
NVE14981	NVE14981	3	3	3	>NVE14981	1	3	3	3	0	1	0	2	0	1	1	1	0	0	0	0	0	0	0	0	0	1	0	0	0	1	0	2	0	1	1	1	0	0	0	0	0	0	0	0	0	1	0	0
NVE14983;NVE14982;NVE23265	NVE14983;NVE14982;NVE23265	11;11;7	11;11;7	11;11;7	>NVE14983;>NVE14982;>NVE23265	3	11	11	11	11	11	11	7	11	11	10	7	10	9	8	6	8	8	10	6	7	6	8	8	11	11	11	7	11	11	10	7	10	9	8	6	8	8	10	6	7	6	8	8
NVE14988	NVE14988	7	5	5	>NVE14988	1	7	5	5	0	0	0	0	3	1	3	1	7	6	5	1	6	4	5	1	0	0	0	0	0	0	0	0	2	1	2	0	5	5	4	0	4	2	4	0	0	0	0	0
NVE14996	NVE14996	13	1	1	>NVE14996	1	13	1	1	11	12	11	8	12	12	12	8	11	10	10	7	11	11	11	6	5	5	5	3	0	0	0	1	0	0	0	1	0	0	0	0	0	0	0	0	0	0	0	0
NVE15;NVE25920	NVE15	15;5	15;5	14;5	>NVE15	2	15	15	14	2	3	3	3	12	12	11	14	0	0	0	0	0	0	0	0	1	0	0	0	2	3	3	3	12	12	11	14	0	0	0	0	0	0	0	0	1	0	0	0
NVE15001	NVE15001	4	4	4	>NVE15001	1	4	4	4	2	2	1	0	2	2	2	0	1	2	3	0	2	2	3	0	1	0	0	0	2	2	1	0	2	2	2	0	1	2	3	0	2	2	3	0	1	0	0	0
NVE15003	NVE15003	4	4	4	>NVE15003	1	4	4	4	3	4	4	2	3	3	3	2	3	3	3	1	3	3	3	1	4	3	4	2	3	4	4	2	3	3	3	2	3	3	3	1	3	3	3	1	4	3	4	2
NVE15005;NVE13818	NVE15005	5;2	5;2	5;2	>NVE15005	2	5	5	5	4	4	4	3	4	4	4	2	3	3	2	1	3	3	4	2	3	3	4	1	4	4	4	3	4	4	4	2	3	3	2	1	3	3	4	2	3	3	4	1
NVE15006;NVE5089	NVE15006;NVE5089	2;1	2;1	2;1	>NVE15006;>NVE5089	2	2	2	2	1	1	2	0	2	2	2	0	1	2	2	0	1	1	1	0	1	1	1	0	1	1	2	0	2	2	2	0	1	2	2	0	1	1	1	0	1	1	1	0
NVE15017	NVE15017	17	17	17	>NVE15017	1	17	17	17	14	13	11	9	14	13	14	10	9	9	9	7	8	9	12	6	7	5	5	3	14	13	11	9	14	13	14	10	9	9	9	7	8	9	12	6	7	5	5	3
NVE1502	NVE1502	33	33	33	>NVE1502	1	33	33	33	26	25	24	20	25	27	26	20	21	21	21	16	19	20	22	14	14	14	17	11	26	25	24	20	25	27	26	20	21	21	21	16	19	20	22	14	14	14	17	11
NVE15024	NVE15024	1	1	1	>NVE15024	1	1	1	1	0	0	0	0	0	0	0	0	1	0	0	0	1	1	1	0	0	0	0	0	0	0	0	0	0	0	0	0	1	0	0	0	1	1	1	0	0	0	0	0
NVE15027	NVE15027	3	3	3	>NVE15027	1	3	3	3	2	2	2	0	2	2	3	1	2	2	2	0	2	1	2	0	1	1	1	0	2	2	2	0	2	2	3	1	2	2	2	0	2	1	2	0	1	1	1	0
NVE15036;NVE13357	NVE15036	23;4	23;4	15;4	>NVE15036	2	23	23	15	16	15	18	15	16	15	16	13	15	15	13	15	13	13	14	14	18	17	18	15	16	15	18	15	16	15	16	13	15	15	13	15	13	13	14	14	18	17	18	15
NVE15038;NVE15040	NVE15038	4;1	4;1	4;1	>NVE15038	2	4	4	4	3	2	3	3	2	2	3	2	0	1	1	0	0	1	1	1	0	0	1	1	3	2	3	3	2	2	3	2	0	1	1	0	0	1	1	1	0	0	1	1
NVE15042;NVE5314	NVE15042;NVE5314	2;1	2;1	2;1	>NVE15042;>NVE5314	2	2	2	2	1	2	2	0	1	1	1	0	1	1	1	1	1	0	1	1	1	0	0	0	1	2	2	0	1	1	1	0	1	1	1	1	1	0	1	1	1	0	0	0
NVE1505	NVE1505	4	1	1	>NVE1505	1	4	1	1	4	3	4	3	3	3	3	3	3	3	3	2	3	2	3	2	0	0	0	0	1	1	1	0	1	1	0	0	0	0	0	0	0	0	0	0	0	0	0	0
NVE15055;NVE4393	NVE15055	3;1	3;1	3;1	>NVE15055	2	3	3	3	3	2	2	0	1	1	1	0	2	2	1	0	0	0	0	0	0	0	0	0	3	2	2	0	1	1	1	0	2	2	1	0	0	0	0	0	0	0	0	0
NVE15056	NVE15056	9	9	9	>NVE15056	1	9	9	9	6	8	6	3	6	6	3	4	4	2	4	1	3	5	7	1	3	2	1	2	6	8	6	3	6	6	3	4	4	2	4	1	3	5	7	1	3	2	1	2
NVE15057;NVE4269;NVE15058	NVE15057;NVE4269	9;5;2	9;5;2	9;5;2	>NVE15057;>NVE4269	3	9	9	9	5	4	6	5	5	6	7	4	4	5	6	3	5	6	3	2	1	2	4	3	5	4	6	5	5	6	7	4	4	5	6	3	5	6	3	2	1	2	4	3
NVE15059;NVE23761	NVE15059	10;1	10;1	10;1	>NVE15059	2	10	10	10	9	9	9	6	8	8	8	5	7	8	7	2	9	7	8	2	0	2	0	1	9	9	9	6	8	8	8	5	7	8	7	2	9	7	8	2	0	2	0	1
NVE15066	NVE15066	8	1	1	>NVE15066	1	8	1	1	7	7	7	7	8	7	7	7	6	6	6	5	6	6	7	5	5	6	5	6	0	0	0	1	1	0	0	1	0	0	0	0	0	0	1	0	0	0	0	0
NVE15069	NVE15069	5	5	5	>NVE15069	1	5	5	5	3	3	5	1	4	4	5	2	2	3	3	1	3	2	3	0	0	0	0	0	3	3	5	1	4	4	5	2	2	3	3	1	3	2	3	0	0	0	0	0
NVE15072	NVE15072	2	2	2	>NVE15072	1	2	2	2	0	0	1	2	1	1	1	2	0	1	0	0	0	0	0	0	1	0	1	0	0	0	1	2	1	1	1	2	0	1	0	0	0	0	0	0	1	0	1	0
NVE5086;NVE15074	NVE5086;NVE15074	2;2	2;2	2;2	>NVE5086;>NVE15074	2	2	2	2	0	1	0	1	0	0	0	0	0	0	0	1	0	0	0	1	0	0	0	0	0	1	0	1	0	0	0	0	0	0	0	1	0	0	0	1	0	0	0	0
NVE15075	NVE15075	5	5	5	>NVE15075	1	5	5	5	4	3	5	3	3	4	3	3	3	4	1	2	3	2	3	2	2	3	3	4	4	3	5	3	3	4	3	3	3	4	1	2	3	2	3	2	2	3	3	4
NVE15076	NVE15076	8	8	8	>NVE15076	1	8	8	8	5	5	5	2	7	6	7	2	4	4	3	0	2	4	1	0	2	2	2	0	5	5	5	2	7	6	7	2	4	4	3	0	2	4	1	0	2	2	2	0
NVE15078	NVE15078	1	1	1	>NVE15078	1	1	1	1	1	1	1	0	1	1	1	0	1	1	1	0	1	1	1	0	1	1	1	0	1	1	1	0	1	1	1	0	1	1	1	0	1	1	1	0	1	1	1	0
NVE15088	NVE15088	21	21	21	>NVE15088	1	21	21	21	11	12	13	7	14	14	14	11	15	15	13	8	16	18	14	10	5	7	6	6	11	12	13	7	14	14	14	11	15	15	13	8	16	18	14	10	5	7	6	6
NVE21564;NVE15092	NVE21564;NVE15092	2;2	2;2	2;2	>NVE21564;>NVE15092	2	2	2	2	1	0	2	0	1	1	1	0	1	0	1	0	0	1	1	0	0	0	0	0	1	0	2	0	1	1	1	0	1	0	1	0	0	1	1	0	0	0	0	0
NVE15105	NVE15105	32	32	32	>NVE15105	1	32	32	32	22	21	24	18	22	22	23	18	20	20	21	14	16	19	14	10	22	23	20	19	22	21	24	18	22	22	23	18	20	20	21	14	16	19	14	10	22	23	20	19
NVE15113;NVE11100	NVE15113	5;1	5;1	5;1	>NVE15113	2	5	5	5	2	0	1	0	5	4	5	0	3	5	4	0	4	2	4	1	0	0	0	0	2	0	1	0	5	4	5	0	3	5	4	0	4	2	4	1	0	0	0	0
NVE15117	NVE15117	14	14	14	>NVE15117	1	14	14	14	11	11	11	8	12	11	11	7	9	9	10	4	8	9	9	3	2	3	1	1	11	11	11	8	12	11	11	7	9	9	10	4	8	9	9	3	2	3	1	1
NVE15121;NVE15125	NVE15121;NVE15125	4;4	3;3	3;3	>NVE15121;>NVE15125	2	4	3	3	3	3	3	3	1	1	1	1	1	0	1	1	0	0	0	0	0	0	0	0	2	2	2	2	1	1	1	1	1	0	1	0	0	0	0	0	0	0	0	0
NVE15124;NVE15123	NVE15124;NVE15123	6;3	6;3	5;3	>NVE15124;>NVE15123	2	6	6	5	5	5	4	4	3	1	3	1	1	2	1	1	1	0	1	0	0	0	0	0	5	5	4	4	3	1	3	1	1	2	1	1	1	0	1	0	0	0	0	0
NVE15126	NVE15126	1	1	1	>NVE15126	1	1	1	1	1	1	1	0	1	0	0	0	0	0	0	0	0	0	0	0	1	1	0	0	1	1	1	0	1	0	0	0	0	0	0	0	0	0	0	0	1	1	0	0
NVE15132	NVE15132	14	14	5	>NVE15132	1	14	14	5	2	1	2	3	11	12	12	10	9	9	8	7	12	13	13	9	0	0	1	0	2	1	2	3	11	12	12	10	9	9	8	7	12	13	13	9	0	0	1	0
NVE15133	NVE15133	40	39	17	>NVE15133	1	40	39	17	14	17	14	11	22	21	23	20	31	31	31	24	36	36	37	25	0	1	3	1	13	16	13	10	21	20	22	19	30	30	30	23	35	35	36	24	0	0	2	0
NVE15134	NVE15134	18	1	1	>NVE15134	1	18	1	1	14	12	11	10	17	15	13	11	12	11	15	7	8	5	10	4	1	0	0	1	1	1	1	1	1	1	1	1	1	1	1	1	1	1	1	1	0	0	0	0
NVE15135	NVE15135	22	22	4	>NVE15135	1	22	22	4	16	15	13	12	20	18	16	14	14	13	18	8	11	8	13	5	1	0	1	1	16	15	13	12	20	18	16	14	14	13	18	8	11	8	13	5	1	0	1	1
NVE15136	NVE15136	6	5	5	>NVE15136	1	6	5	5	4	5	4	2	5	6	5	3	4	4	4	2	4	3	5	1	0	0	0	0	3	4	3	2	4	5	4	2	3	3	3	2	3	3	4	1	0	0	0	0
NVE15162;NVE15146;NVE9668;NVE15165	NVE15162;NVE15146;NVE9668;NVE15165	2;2;1;1	2;2;1;1	2;2;1;1	>NVE15162;>NVE15146;>NVE9668;>NVE15165	4	2	2	2	2	1	2	2	2	1	1	1	1	0	1	1	1	0	0	1	1	1	0	1	2	1	2	2	2	1	1	1	1	0	1	1	1	0	0	1	1	1	0	1
NVE15169	NVE15169	8	8	8	>NVE15169	1	8	8	8	4	4	6	4	5	5	5	4	3	3	5	5	5	3	4	3	1	3	4	0	4	4	6	4	5	5	5	4	3	3	5	5	5	3	4	3	1	3	4	0
NVE15170	NVE15170	17	17	16	>NVE15170	1	17	17	16	2	0	0	0	1	1	1	1	0	0	0	0	14	13	13	8	0	0	0	0	2	0	0	0	1	1	1	1	0	0	0	0	14	13	13	8	0	0	0	0
NVE15171	NVE15171	12	11	11	>NVE15171	1	12	11	11	9	9	7	7	10	9	9	8	8	6	7	3	7	4	3	4	0	0	0	0	8	9	7	7	9	9	9	7	8	6	7	3	7	4	3	4	0	0	0	0
NVE15174	NVE15174	2	2	2	>NVE15174	1	2	2	2	0	0	0	0	0	0	0	1	0	0	0	1	1	2	2	0	0	0	0	0	0	0	0	0	0	0	0	1	0	0	0	1	1	2	2	0	0	0	0	0
NVE15175	NVE15175	3	3	3	>NVE15175	1	3	3	3	1	0	2	2	1	0	1	0	2	2	1	2	2	3	1	0	1	2	2	1	1	0	2	2	1	0	1	0	2	2	1	2	2	3	1	0	1	2	2	1
NVE15176	NVE15176	14	14	14	>NVE15176	1	14	14	14	10	10	12	9	9	12	11	9	9	9	10	7	7	9	10	7	4	6	8	4	10	10	12	9	9	12	11	9	9	9	10	7	7	9	10	7	4	6	8	4
NVE15180	NVE15180	3	3	3	>NVE15180	1	3	3	3	1	2	2	1	2	2	0	1	1	1	3	0	1	1	0	1	0	0	0	1	1	2	2	1	2	2	0	1	1	1	3	0	1	1	0	1	0	0	0	1
NVE15182	NVE15182	3	3	3	>NVE15182	1	3	3	3	2	2	2	2	2	3	2	1	3	0	2	1	3	2	1	1	0	0	1	0	2	2	2	2	2	3	2	1	3	0	2	1	3	2	1	1	0	0	1	0
NVE15183;NVE2659	NVE15183	3;1	3;1	3;1	>NVE15183	2	3	3	3	0	1	1	1	1	1	1	1	0	0	0	0	0	1	1	0	2	1	2	1	0	1	1	1	1	1	1	1	0	0	0	0	0	1	1	0	2	1	2	1
NVE15186	NVE15186	11	11	11	>NVE15186	1	11	11	11	6	6	5	8	10	9	9	7	9	8	9	10	8	9	9	10	0	1	1	0	6	6	5	8	10	9	9	7	9	8	9	10	8	9	9	10	0	1	1	0
NVE15187	NVE15187	4	4	4	>NVE15187	1	4	4	4	3	4	4	1	4	4	3	1	3	1	2	1	1	0	1	0	1	1	1	1	3	4	4	1	4	4	3	1	3	1	2	1	1	0	1	0	1	1	1	1
NVE15189	NVE15189	1	1	1	>NVE15189	1	1	1	1	0	1	1	0	1	1	1	0	1	1	1	0	0	1	1	0	0	0	0	0	0	1	1	0	1	1	1	0	1	1	1	0	0	1	1	0	0	0	0	0
NVE15190	NVE15190	2	2	2	>NVE15190	1	2	2	2	1	0	0	0	2	2	0	1	1	2	1	1	1	1	0	1	0	0	0	0	1	0	0	0	2	2	0	1	1	2	1	1	1	1	0	1	0	0	0	0
NVE15192	NVE15192	1	1	1	>NVE15192	1	1	1	1	1	0	0	0	1	1	0	0	1	0	1	0	1	1	1	0	0	0	1	0	1	0	0	0	1	1	0	0	1	0	1	0	1	1	1	0	0	0	1	0
NVE15195	NVE15195	2	2	2	>NVE15195	1	2	2	2	2	2	2	2	1	1	1	2	1	1	1	2	1	2	1	2	1	1	1	2	2	2	2	2	1	1	1	2	1	1	1	2	1	2	1	2	1	1	1	2
NVE15199	NVE15199	1	1	1	>NVE15199	1	1	1	1	1	1	1	1	1	1	1	1	1	1	1	1	1	1	1	1	0	0	0	0	1	1	1	1	1	1	1	1	1	1	1	1	1	1	1	1	0	0	0	0
NVE15200	NVE15200	2	2	2	>NVE15200	1	2	2	2	1	2	2	1	1	1	1	1	1	1	2	0	1	2	2	1	1	0	1	0	1	2	2	1	1	1	1	1	1	1	2	0	1	2	2	1	1	0	1	0
NVE15202	NVE15202	1	1	1	>NVE15202	1	1	1	1	0	0	0	0	1	1	0	0	1	0	0	0	1	1	1	0	0	1	1	0	0	0	0	0	1	1	0	0	1	0	0	0	1	1	1	0	0	1	1	0
NVE15204;NVE7044	NVE15204;NVE7044	6;4	6;4	6;4	>NVE15204;>NVE7044	2	6	6	6	0	2	0	0	2	2	2	1	2	2	4	1	4	4	4	1	0	0	0	0	0	2	0	0	2	2	2	1	2	2	4	1	4	4	4	1	0	0	0	0
NVE15210;NVE1870	NVE15210	20;5	20;5	20;5	>NVE15210	2	20	20	20	15	14	16	13	16	16	17	13	14	13	13	9	15	14	13	10	15	15	12	11	15	14	16	13	16	16	17	13	14	13	13	9	15	14	13	10	15	15	12	11
NVE15212	NVE15212	2	2	2	>NVE15212	1	2	2	2	1	1	1	2	1	1	1	2	1	1	1	1	1	1	1	1	0	0	0	0	1	1	1	2	1	1	1	2	1	1	1	1	1	1	1	1	0	0	0	0
NVE15219	NVE15219	26	26	9	>NVE15219	1	26	26	9	0	1	1	3	1	0	0	3	22	22	21	11	21	19	18	11	0	0	0	0	0	1	1	3	1	0	0	3	22	22	21	11	21	19	18	11	0	0	0	0
NVE15223	NVE15223	14	2	2	>NVE15223	1	14	2	2	6	4	6	2	8	8	8	6	11	11	11	7	11	9	8	5	2	0	0	0	0	0	0	0	1	0	1	1	1	1	1	1	1	1	1	2	0	0	0	0
NVE15234	NVE15234	4	4	4	>NVE15234	1	4	4	4	2	2	2	1	2	4	3	1	2	3	3	0	2	3	2	0	1	1	1	0	2	2	2	1	2	4	3	1	2	3	3	0	2	3	2	0	1	1	1	0
NVE15236	NVE15236	5	5	5	>NVE15236	1	5	5	5	0	0	0	0	1	1	1	1	5	4	5	1	2	2	0	1	0	0	0	0	0	0	0	0	1	1	1	1	5	4	5	1	2	2	0	1	0	0	0	0
NVE15245	NVE15245	10	10	10	>NVE15245	1	10	10	10	4	7	4	4	9	6	6	5	5	6	3	2	4	4	5	3	0	0	1	0	4	7	4	4	9	6	6	5	5	6	3	2	4	4	5	3	0	0	1	0
NVE15248	NVE15248	1	1	1	>NVE15248	1	1	1	1	0	0	0	0	0	1	1	0	0	0	0	0	0	0	0	0	0	0	0	0	0	0	0	0	0	1	1	0	0	0	0	0	0	0	0	0	0	0	0	0
NVE1525	NVE1525	4	4	4	>NVE1525	1	4	4	4	3	4	4	1	3	2	3	3	2	2	1	2	2	1	1	1	0	0	0	0	3	4	4	1	3	2	3	3	2	2	1	2	2	1	1	1	0	0	0	0
NVE15252	NVE15252	2	2	2	>NVE15252	1	2	2	2	1	1	1	0	0	0	0	0	2	2	2	1	2	2	2	1	0	0	0	0	1	1	1	0	0	0	0	0	2	2	2	1	2	2	2	1	0	0	0	0
NVE15254	NVE15254	6	6	6	>NVE15254	1	6	6	6	4	4	3	4	5	4	4	2	2	1	3	0	3	4	3	2	0	1	0	1	4	4	3	4	5	4	4	2	2	1	3	0	3	4	3	2	0	1	0	1
NVE15255;NVE7714	NVE15255	7;3	6;3	6;3	>NVE15255	2	7	6	6	3	4	6	6	6	6	6	6	5	4	5	4	2	4	3	1	1	1	1	1	2	3	5	6	5	5	5	6	4	3	4	4	1	3	2	1	0	0	0	1
NVE15256	NVE15256	4	2	2	>NVE15256	1	4	2	2	4	4	3	2	4	4	4	4	4	4	4	4	4	4	4	3	3	3	3	3	2	2	1	1	2	2	2	2	2	2	2	2	2	2	2	1	1	1	1	2
NVE15258;NVE15257	NVE15258	9;1	9;1	9;1	>NVE15258	2	9	9	9	5	6	6	3	4	5	7	4	4	3	4	3	5	4	2	3	1	2	2	1	5	6	6	3	4	5	7	4	4	3	4	3	5	4	2	3	1	2	2	1
NVE15259	NVE15259	6	6	6	>NVE15259	1	6	6	6	5	5	6	2	4	5	4	1	1	0	0	0	1	1	2	0	1	0	0	1	5	5	6	2	4	5	4	1	1	0	0	0	1	1	2	0	1	0	0	1
NVE20429;NVE15261	NVE20429;NVE15261	9;9	9;9	9;9	>NVE20429;>NVE15261	2	9	9	9	5	5	5	4	6	6	7	4	6	4	4	3	5	6	4	2	3	4	4	1	5	5	5	4	6	6	7	4	6	4	4	3	5	6	4	2	3	4	4	1
NVE15276	NVE15276	23	23	23	>NVE15276	1	23	23	23	19	19	20	11	20	20	20	14	18	20	17	13	20	18	18	11	21	19	20	12	19	19	20	11	20	20	20	14	18	20	17	13	20	18	18	11	21	19	20	12
NVE15286;NVE6624	NVE15286;NVE6624	6;6	6;6	6;6	>NVE15286;>NVE6624	2	6	6	6	5	6	5	5	6	6	5	5	4	5	6	3	5	5	5	3	3	4	3	3	5	6	5	5	6	6	5	5	4	5	6	3	5	5	5	3	3	4	3	3
NVE15292	NVE15292	5	5	5	>NVE15292	1	5	5	5	3	3	2	2	4	3	3	3	2	1	3	2	2	2	1	3	4	4	1	3	3	3	2	2	4	3	3	3	2	1	3	2	2	2	1	3	4	4	1	3
NVE15295	NVE15295	12	12	12	>NVE15295	1	12	12	12	9	6	9	3	9	8	10	3	7	7	7	2	9	9	8	2	7	6	6	3	9	6	9	3	9	8	10	3	7	7	7	2	9	9	8	2	7	6	6	3
NVE15297	NVE15297	17	17	17	>NVE15297	1	17	17	17	14	13	14	9	11	14	14	9	9	8	9	9	11	7	8	4	10	9	11	9	14	13	14	9	11	14	14	9	9	8	9	9	11	7	8	4	10	9	11	9
NVE15298;NVE10157	NVE15298;NVE10157	2;1	2;1	2;1	>NVE15298;>NVE10157	2	2	2	2	1	0	0	1	0	0	0	1	0	0	0	0	0	0	0	0	0	0	0	0	1	0	0	1	0	0	0	1	0	0	0	0	0	0	0	0	0	0	0	0
NVE15314;NVE15307;NVE15311	NVE15314	7;3;2	7;3;2	4;1;1	>NVE15314	3	7	7	4	0	0	0	0	0	0	0	0	3	4	3	1	5	6	3	1	0	1	0	1	0	0	0	0	0	0	0	0	3	4	3	1	5	6	3	1	0	1	0	1
NVE1532	NVE1532	4	4	4	>NVE1532	1	4	4	4	3	2	3	1	2	2	2	2	2	0	1	0	0	0	0	1	3	2	2	1	3	2	3	1	2	2	2	2	2	0	1	0	0	0	0	1	3	2	2	1
NVE15323	NVE15323	2	2	2	>NVE15323	1	2	2	2	2	2	2	2	2	2	2	2	2	1	2	2	2	2	2	2	1	1	1	2	2	2	2	2	2	2	2	2	2	1	2	2	2	2	2	2	1	1	1	2
NVE15326;NVE8999	NVE15326;NVE8999	2;1	2;1	2;1	>NVE15326;>NVE8999	2	2	2	2	1	1	1	2	1	1	1	2	1	1	1	1	1	1	1	2	1	0	1	2	1	1	1	2	1	1	1	2	1	1	1	1	1	1	1	2	1	0	1	2
NVE15329;NVE11660	NVE15329	12;1	11;1	11;1	>NVE15329	2	12	11	11	7	8	7	4	5	7	7	3	2	3	2	1	8	9	8	6	0	1	1	1	6	7	6	4	4	6	6	3	1	3	2	1	7	8	7	5	0	1	1	1
NVE15330	NVE15330	1	1	1	>NVE15330	1	1	1	1	1	1	1	1	1	1	1	1	0	1	1	0	1	1	1	1	0	0	0	0	1	1	1	1	1	1	1	1	0	1	1	0	1	1	1	1	0	0	0	0
NVE15331	NVE15331	5	5	5	>NVE15331	1	5	5	5	2	2	2	0	2	2	2	0	1	1	1	1	2	2	2	1	1	1	2	0	2	2	2	0	2	2	2	0	1	1	1	1	2	2	2	1	1	1	2	0
NVE15334	NVE15334	1	1	1	>NVE15334	1	1	1	1	1	1	1	0	1	1	1	1	1	1	1	0	1	0	0	0	0	0	0	0	1	1	1	0	1	1	1	1	1	1	1	0	1	0	0	0	0	0	0	0
NVE1534	NVE1534	1	1	1	>NVE1534	1	1	1	1	1	1	1	0	0	1	1	0	0	0	0	0	0	0	0	0	0	0	0	0	1	1	1	0	0	1	1	0	0	0	0	0	0	0	0	0	0	0	0	0
NVE15340	NVE15340	9	9	9	>NVE15340	1	9	9	9	1	0	0	1	0	1	1	0	0	0	0	0	5	7	5	5	1	1	0	0	1	0	0	1	0	1	1	0	0	0	0	0	5	7	5	5	1	1	0	0
NVE15347;NVE15982	NVE15347;NVE15982	4;3	4;3	4;3	>NVE15347;>NVE15982	2	4	4	4	3	3	3	1	4	2	4	1	2	1	2	0	2	3	2	1	0	1	1	1	3	3	3	1	4	2	4	1	2	1	2	0	2	3	2	1	0	1	1	1
NVE15349	NVE15349	4	4	4	>NVE15349	1	4	4	4	3	3	3	0	3	2	3	0	2	3	2	0	1	2	2	1	0	1	0	1	3	3	3	0	3	2	3	0	2	3	2	0	1	2	2	1	0	1	0	1
NVE1535	NVE1535	20	20	20	>NVE1535	1	20	20	20	19	18	15	13	17	17	19	13	17	15	15	11	14	13	14	11	14	15	14	11	19	18	15	13	17	17	19	13	17	15	15	11	14	13	14	11	14	15	14	11
NVE15350;NVE5039	NVE15350	9;1	9;1	9;1	>NVE15350	2	9	9	9	6	7	7	5	7	7	7	4	4	4	2	3	2	4	3	3	4	3	5	3	6	7	7	5	7	7	7	4	4	4	2	3	2	4	3	3	4	3	5	3
NVE15352	NVE15352	23	23	15	>NVE15352	1	23	23	15	17	19	18	11	15	15	15	11	10	12	13	4	9	11	10	3	15	15	15	12	17	19	18	11	15	15	15	11	10	12	13	4	9	11	10	3	15	15	15	12
NVE15353	NVE15353	11	11	11	>NVE15353	1	11	11	11	6	8	7	9	7	7	7	9	5	6	3	5	5	4	4	4	5	5	5	2	6	8	7	9	7	7	7	9	5	6	3	5	5	4	4	4	5	5	5	2
NVE15363	NVE15363	8	1	1	>NVE15363	1	8	1	1	6	5	3	5	6	7	6	5	7	8	8	5	7	7	8	6	4	2	4	4	0	1	0	1	0	0	1	1	1	1	1	1	1	1	1	1	0	0	1	0
NVE18258;NVE19577;NVE16965;NVE15368;NVE22912;NVE24184;NVE26052;NVE6302	NVE18258;NVE19577;NVE16965;NVE15368;NVE22912;NVE24184;NVE26052;NVE6302	2;2;2;2;2;1;1;1	2;2;2;2;2;1;1;1	2;2;2;2;2;1;1;1	>NVE18258;>NVE19577;>NVE16965;>NVE15368;>NVE22912;>NVE24184;>NVE26052;>NVE6302	8	2	2	2	2	2	2	1	2	2	2	1	1	1	1	0	0	1	0	0	0	0	0	0	2	2	2	1	2	2	2	1	1	1	1	0	0	1	0	0	0	0	0	0
NVE15378	NVE15378	2	2	2	>NVE15378	1	2	2	2	0	0	0	0	0	1	0	1	1	1	1	0	1	2	1	0	0	1	0	0	0	0	0	0	0	1	0	1	1	1	1	0	1	2	1	0	0	1	0	0
NVE15384;NVE5599	NVE15384	7;1	7;1	5;0	>NVE15384	2	7	7	5	1	0	0	0	0	0	0	0	5	6	6	0	4	6	5	0	0	0	0	0	1	0	0	0	0	0	0	0	5	6	6	0	4	6	5	0	0	0	0	0
NVE15386	NVE15386	31	31	31	>NVE15386	1	31	31	31	25	24	22	21	24	25	23	22	31	28	29	22	30	30	28	22	24	21	18	19	25	24	22	21	24	25	23	22	31	28	29	22	30	30	28	22	24	21	18	19
NVE1539	NVE1539	13	13	13	>NVE1539	1	13	13	13	8	8	9	8	10	8	9	8	7	7	7	4	7	7	8	4	0	0	0	0	8	8	9	8	10	8	9	8	7	7	7	4	7	7	8	4	0	0	0	0
NVE15391	NVE15391	5	5	5	>NVE15391	1	5	5	5	1	1	2	2	2	2	1	2	2	2	2	2	3	4	2	3	0	0	0	2	1	1	2	2	2	2	1	2	2	2	2	2	3	4	2	3	0	0	0	2
NVE1540	NVE1540	10	10	10	>NVE1540	1	10	10	10	6	6	8	3	8	6	8	2	6	6	4	2	7	7	6	5	4	5	6	4	6	6	8	3	8	6	8	2	6	6	4	2	7	7	6	5	4	5	6	4
NVE15401	NVE15401	30	30	30	>NVE15401	1	30	30	30	23	26	21	19	25	23	26	16	20	18	20	14	17	21	17	13	23	23	19	16	23	26	21	19	25	23	26	16	20	18	20	14	17	21	17	13	23	23	19	16
NVE15402	NVE15402	5	5	5	>NVE15402	1	5	5	5	2	2	2	3	5	3	4	3	4	3	3	2	3	2	2	2	3	3	4	3	2	2	2	3	5	3	4	3	4	3	3	2	3	2	2	2	3	3	4	3
NVE15409	NVE15409	3	1	1	>NVE15409	1	3	1	1	2	2	1	1	1	2	1	1	3	3	3	2	2	3	3	1	1	2	2	0	1	1	0	0	0	1	0	0	1	1	1	1	1	1	1	1	1	1	1	0
NVE1541	NVE1541	6	6	6	>NVE1541	1	6	6	6	4	4	5	5	4	5	5	5	0	0	0	0	4	4	4	3	4	4	4	4	4	4	5	5	4	5	5	5	0	0	0	0	4	4	4	3	4	4	4	4
NVE15412	NVE15412	7	7	7	>NVE15412	1	7	7	7	5	4	5	4	5	5	4	4	4	4	3	3	3	2	4	3	6	5	3	4	5	4	5	4	5	5	4	4	4	4	3	3	3	2	4	3	6	5	3	4
NVE15414	NVE15414	5	5	5	>NVE15414	1	5	5	5	4	4	3	3	3	3	4	3	3	4	5	2	3	3	3	2	3	4	3	3	4	4	3	3	3	3	4	3	3	4	5	2	3	3	3	2	3	4	3	3
NVE15415	NVE15415	12	12	12	>NVE15415	1	12	12	12	5	5	6	7	4	4	4	7	2	2	2	0	4	4	4	2	3	3	4	6	5	5	6	7	4	4	4	7	2	2	2	0	4	4	4	2	3	3	4	6
NVE15417	NVE15417	2	2	2	>NVE15417	1	2	2	2	1	0	1	0	1	0	1	1	0	0	1	0	0	0	0	0	0	0	0	0	1	0	1	0	1	0	1	1	0	0	1	0	0	0	0	0	0	0	0	0
NVE15418	NVE15418	12	12	12	>NVE15418	1	12	12	12	9	10	10	6	9	10	10	6	6	8	6	6	6	5	6	4	4	4	4	5	9	10	10	6	9	10	10	6	6	8	6	6	6	5	6	4	4	4	4	5
NVE15427	NVE15427	1	1	1	>NVE15427	1	1	1	1	1	1	1	1	1	1	1	0	1	0	1	0	1	0	1	0	1	1	1	1	1	1	1	1	1	1	1	0	1	0	1	0	1	0	1	0	1	1	1	1
NVE15431	NVE15431	4	4	4	>NVE15431	1	4	4	4	3	4	4	2	3	4	4	2	4	3	3	2	4	3	4	2	2	2	2	1	3	4	4	2	3	4	4	2	4	3	3	2	4	3	4	2	2	2	2	1
NVE15433	NVE15433	3	3	3	>NVE15433	1	3	3	3	2	1	2	2	2	1	1	2	1	1	1	1	1	1	1	1	2	0	1	1	2	1	2	2	2	1	1	2	1	1	1	1	1	1	1	1	2	0	1	1
NVE15440	NVE15440	3	3	3	>NVE15440	1	3	3	3	2	2	1	1	1	0	2	1	0	0	1	0	1	0	1	1	0	1	1	1	2	2	1	1	1	0	2	1	0	0	1	0	1	0	1	1	0	1	1	1
NVE1546	NVE1546	1	1	1	>NVE1546	1	1	1	1	1	1	1	0	1	1	1	1	1	1	0	0	0	1	0	1	0	0	0	0	1	1	1	0	1	1	1	1	1	1	0	0	0	1	0	1	0	0	0	0
NVE15463	NVE15463	3	3	3	>NVE15463	1	3	3	3	1	1	0	1	1	1	1	1	1	1	1	1	1	0	0	0	0	0	0	0	1	1	0	1	1	1	1	1	1	1	1	1	1	0	0	0	0	0	0	0
NVE15468	NVE15468	2	2	2	>NVE15468	1	2	2	2	2	2	1	0	2	2	2	0	1	2	1	0	2	1	1	0	1	1	1	0	2	2	1	0	2	2	2	0	1	2	1	0	2	1	1	0	1	1	1	0
NVE15469	NVE15469	119	119	119	>NVE15469	1	119	119	119	89	99	93	78	98	95	96	78	84	95	92	66	91	92	93	54	44	45	47	59	89	99	93	78	98	95	96	78	84	95	92	66	91	92	93	54	44	45	47	59
NVE15480	NVE15480	2	2	2	>NVE15480	1	2	2	2	2	2	2	1	2	2	2	0	2	2	2	0	1	2	2	0	0	1	1	0	2	2	2	1	2	2	2	0	2	2	2	0	1	2	2	0	0	1	1	0
NVE15482	NVE15482	1	1	1	>NVE15482	1	1	1	1	1	0	0	0	0	0	0	0	0	0	0	0	0	0	0	0	0	1	0	1	1	0	0	0	0	0	0	0	0	0	0	0	0	0	0	0	0	1	0	1
NVE15487;NVE24685	NVE15487	6;2	6;2	6;2	>NVE15487	2	6	6	6	5	4	6	4	4	6	4	3	5	5	5	2	1	4	2	3	1	1	3	2	5	4	6	4	4	6	4	3	5	5	5	2	1	4	2	3	1	1	3	2
NVE15488	NVE15488	36	2	2	>NVE15488	1	36	2	2	31	25	32	24	33	32	31	25	28	26	27	23	28	28	30	20	27	25	27	21	0	0	2	0	1	1	1	1	1	1	1	1	1	1	1	1	0	0	0	0
NVE15489;NVE12788	NVE15489	66;29	2;0	0;0	>NVE15489	2	66	2	0	55	54	55	45	52	51	51	50	40	36	36	29	12	12	14	8	62	61	60	53	1	1	1	1	1	1	1	1	1	1	1	1	1	1	1	1	2	2	1	1
NVE15490	NVE15490	67	67	3	>NVE15490	1	67	67	3	56	55	57	45	54	53	53	51	40	35	35	28	11	11	13	7	63	62	62	54	56	55	57	45	54	53	53	51	40	35	35	28	11	11	13	7	63	62	62	54
NVE15498	NVE15498	11	11	11	>NVE15498	1	11	11	11	8	6	6	7	6	6	6	7	6	7	5	1	9	6	7	0	6	6	4	6	8	6	6	7	6	6	6	7	6	7	5	1	9	6	7	0	6	6	4	6
NVE15505	NVE15505	27	8	8	>NVE15505	1	27	8	8	25	22	22	18	16	16	19	13	10	11	11	7	10	7	8	6	24	26	25	19	7	6	5	4	5	4	4	5	2	1	2	2	0	0	0	0	8	8	8	4
NVE15508	NVE15508	4	4	4	>NVE15508	1	4	4	4	1	1	0	2	4	4	4	3	4	4	4	3	4	3	3	3	0	0	0	0	1	1	0	2	4	4	4	3	4	4	4	3	4	3	3	3	0	0	0	0
NVE1551	NVE1551	4	4	4	>NVE1551	1	4	4	4	3	2	2	2	2	3	3	2	2	2	1	2	1	3	1	0	2	3	3	1	3	2	2	2	2	3	3	2	2	2	1	2	1	3	1	0	2	3	3	1
NVE15510	NVE15510	3	3	3	>NVE15510	1	3	3	3	0	0	1	0	1	2	2	1	2	3	2	1	2	3	3	1	0	0	0	0	0	0	1	0	1	2	2	1	2	3	2	1	2	3	3	1	0	0	0	0
NVE15511	NVE15511	4	4	4	>NVE15511	1	4	4	4	1	1	1	2	1	0	0	3	0	0	0	1	0	0	0	1	0	0	0	1	1	1	1	2	1	0	0	3	0	0	0	1	0	0	0	1	0	0	0	1
NVE15516	NVE15516	14	14	14	>NVE15516	1	14	14	14	2	2	0	0	1	1	4	1	12	12	13	4	11	12	11	4	3	4	4	0	2	2	0	0	1	1	4	1	12	12	13	4	11	12	11	4	3	4	4	0
NVE15517	NVE15517	5	5	5	>NVE15517	1	5	5	5	4	4	4	3	2	2	2	1	0	2	1	1	1	2	1	0	0	0	1	0	4	4	4	3	2	2	2	1	0	2	1	1	1	2	1	0	0	0	1	0
NVE1552;NVE14172	NVE1552	15;4	15;4	15;4	>NVE1552	2	15	15	15	8	8	8	8	7	8	9	9	8	9	9	7	8	11	9	6	5	5	6	6	8	8	8	8	7	8	9	9	8	9	9	7	8	11	9	6	5	5	6	6
NVE15521	NVE15521	4	4	4	>NVE15521	1	4	4	4	3	3	2	0	2	2	2	0	1	1	2	0	0	1	1	0	2	1	1	0	3	3	2	0	2	2	2	0	1	1	2	0	0	1	1	0	2	1	1	0
NVE15523	NVE15523	13	13	13	>NVE15523	1	13	13	13	6	7	6	3	9	8	10	4	11	10	8	5	7	10	10	4	2	1	1	1	6	7	6	3	9	8	10	4	11	10	8	5	7	10	10	4	2	1	1	1
NVE15525;NVE19465	NVE15525	14;1	14;1	14;1	>NVE15525	2	14	14	14	9	7	7	3	9	9	8	6	10	11	12	5	12	10	12	5	0	1	0	0	9	7	7	3	9	9	8	6	10	11	12	5	12	10	12	5	0	1	0	0
NVE15529	NVE15529	11	11	11	>NVE15529	1	11	11	11	8	9	8	5	9	9	10	8	10	10	11	8	11	8	10	9	1	1	1	0	8	9	8	5	9	9	10	8	10	10	11	8	11	8	10	9	1	1	1	0
NVE1553	NVE1553	3	3	3	>NVE1553	1	3	3	3	1	2	2	2	2	2	2	2	1	1	1	1	2	1	2	2	3	1	2	0	1	2	2	2	2	2	2	2	1	1	1	1	2	1	2	2	3	1	2	0
NVE15531	NVE15531	5	5	5	>NVE15531	1	5	5	5	4	4	4	3	2	4	5	3	4	4	5	2	4	4	4	3	5	4	3	1	4	4	4	3	2	4	5	3	4	4	5	2	4	4	4	3	5	4	3	1
NVE15532	NVE15532	5	5	5	>NVE15532	1	5	5	5	5	5	5	2	5	4	5	2	3	4	3	0	5	5	4	0	5	5	4	2	5	5	5	2	5	4	5	2	3	4	3	0	5	5	4	0	5	5	4	2
NVE15533	NVE15533	4	4	4	>NVE15533	1	4	4	4	1	0	0	1	1	2	1	0	2	3	3	2	2	3	3	2	0	0	0	0	1	0	0	1	1	2	1	0	2	3	3	2	2	3	3	2	0	0	0	0
NVE15538	NVE15538	12	12	12	>NVE15538	1	12	12	12	11	12	9	8	10	11	10	8	9	8	9	9	10	11	11	7	6	7	7	8	11	12	9	8	10	11	10	8	9	8	9	9	10	11	11	7	6	7	7	8
NVE15539	NVE15539	13	13	13	>NVE15539	1	13	13	13	8	8	10	6	9	8	9	7	6	6	6	6	7	8	7	8	2	1	3	0	8	8	10	6	9	8	9	7	6	6	6	6	7	8	7	8	2	1	3	0
NVE15540	NVE15540	3	3	3	>NVE15540	1	3	3	3	1	0	1	0	0	0	0	0	1	1	2	0	1	2	1	0	0	0	1	1	1	0	1	0	0	0	0	0	1	1	2	0	1	2	1	0	0	0	1	1
NVE15543	NVE15543	26	26	15	>NVE15543	1	26	26	15	21	21	20	20	20	19	22	18	19	21	19	17	18	20	18	11	7	3	7	9	21	21	20	20	20	19	22	18	19	21	19	17	18	20	18	11	7	3	7	9
NVE15545	NVE15545	3	3	3	>NVE15545	1	3	3	3	3	3	3	0	2	2	2	0	3	1	2	0	1	2	2	0	3	0	1	0	3	3	3	0	2	2	2	0	3	1	2	0	1	2	2	0	3	0	1	0
NVE1555	NVE1555	3	3	3	>NVE1555	1	3	3	3	0	0	0	0	2	2	3	1	1	1	0	0	0	0	0	0	0	0	0	0	0	0	0	0	2	2	3	1	1	1	0	0	0	0	0	0	0	0	0	0
NVE15550	NVE15550	3	3	3	>NVE15550	1	3	3	3	1	0	0	0	1	1	1	1	1	1	1	1	1	1	1	1	0	0	0	0	1	0	0	0	1	1	1	1	1	1	1	1	1	1	1	1	0	0	0	0
NVE15556;NVE24668	NVE15556	16;3	16;3	16;3	>NVE15556	2	16	16	16	9	12	10	8	11	8	10	8	10	10	10	7	11	14	10	5	2	2	3	0	9	12	10	8	11	8	10	8	10	10	10	7	11	14	10	5	2	2	3	0
NVE15558	NVE15558	2	2	2	>NVE15558	1	2	2	2	2	2	2	1	2	2	2	1	2	2	2	1	1	2	2	0	1	1	2	0	2	2	2	1	2	2	2	1	2	2	2	1	1	2	2	0	1	1	2	0
NVE1559	NVE1559	2	2	2	>NVE1559	1	2	2	2	1	1	2	0	0	1	2	0	0	0	0	0	0	0	0	0	0	0	0	0	1	1	2	0	0	1	2	0	0	0	0	0	0	0	0	0	0	0	0	0
NVE15590	NVE15590	11	11	11	>NVE15590	1	11	11	11	8	7	7	4	10	8	10	4	5	5	8	3	6	6	5	1	6	5	4	3	8	7	7	4	10	8	10	4	5	5	8	3	6	6	5	1	6	5	4	3
NVE1560;NVE20715	NVE1560;NVE20715	13;9	13;9	13;9	>NVE1560;>NVE20715	2	13	13	13	1	0	1	2	6	8	11	7	13	12	12	9	5	2	4	6	0	0	0	0	1	0	1	2	6	8	11	7	13	12	12	9	5	2	4	6	0	0	0	0
NVE15608	NVE15608	21	21	21	>NVE15608	1	21	21	21	13	11	16	12	17	19	18	14	13	12	13	12	14	12	12	9	0	0	0	0	13	11	16	12	17	19	18	14	13	12	13	12	14	12	12	9	0	0	0	0
NVE1561	NVE1561	2	2	2	>NVE1561	1	2	2	2	2	2	2	1	2	2	2	1	2	2	2	1	2	1	2	0	2	2	2	1	2	2	2	1	2	2	2	1	2	2	2	1	2	1	2	0	2	2	2	1
NVE15614	NVE15614	29	29	29	>NVE15614	1	29	29	29	15	18	18	18	16	15	15	18	17	19	16	12	19	15	19	9	19	16	19	10	15	18	18	18	16	15	15	18	17	19	16	12	19	15	19	9	19	16	19	10
NVE15615	NVE15615	2	2	2	>NVE15615	1	2	2	2	1	0	1	0	1	0	1	0	0	0	0	0	0	0	0	0	1	0	1	0	1	0	1	0	1	0	1	0	0	0	0	0	0	0	0	0	1	0	1	0
NVE15618	NVE15618	4	4	4	>NVE15618	1	4	4	4	1	1	1	3	2	2	2	2	1	1	1	0	1	1	1	0	1	1	1	1	1	1	1	3	2	2	2	2	1	1	1	0	1	1	1	0	1	1	1	1
NVE15619	NVE15619	10	10	10	>NVE15619	1	10	10	10	6	4	5	4	6	7	6	5	3	3	3	1	0	0	2	1	5	5	4	1	6	4	5	4	6	7	6	5	3	3	3	1	0	0	2	1	5	5	4	1
NVE1562	NVE1562	3	3	3	>NVE1562	1	3	3	3	2	2	1	1	3	2	0	1	0	1	1	0	0	0	0	0	1	0	0	0	2	2	1	1	3	2	0	1	0	1	1	0	0	0	0	0	1	0	0	0
NVE1563	NVE1563	42	42	42	>NVE1563	1	42	42	42	32	32	32	30	35	31	34	26	29	28	29	17	30	26	28	16	34	30	36	27	32	32	32	30	35	31	34	26	29	28	29	17	30	26	28	16	34	30	36	27
NVE15632	NVE15632	29	2	2	>NVE15632	1	29	2	2	17	21	17	20	18	19	21	18	15	15	13	11	13	13	16	10	21	20	21	19	0	0	0	2	0	1	0	1	0	0	0	0	0	0	0	1	0	0	0	1
NVE15638;NVE20705;NVE20706	NVE15638;NVE20705	5;3;1	5;3;1	5;3;1	>NVE15638;>NVE20705	3	5	5	5	0	0	0	0	0	0	0	0	4	4	5	3	3	3	4	1	0	0	0	0	0	0	0	0	0	0	0	0	4	4	5	3	3	3	4	1	0	0	0	0
NVE15643	NVE15643	6	6	6	>NVE15643	1	6	6	6	4	4	4	2	4	5	3	3	3	4	5	3	3	2	3	2	6	6	6	4	4	4	4	2	4	5	3	3	3	4	5	3	3	2	3	2	6	6	6	4
NVE15644	NVE15644	2	2	2	>NVE15644	1	2	2	2	1	1	1	1	1	1	2	1	2	1	2	1	0	0	1	1	0	0	0	0	1	1	1	1	1	1	2	1	2	1	2	1	0	0	1	1	0	0	0	0
NVE15647	NVE15647	7	7	7	>NVE15647	1	7	7	7	4	4	4	1	4	4	2	3	5	4	4	3	4	5	3	3	0	1	0	1	4	4	4	1	4	4	2	3	5	4	4	3	4	5	3	3	0	1	0	1
NVE15648	NVE15648	5	5	5	>NVE15648	1	5	5	5	1	3	2	1	3	3	3	3	2	1	1	0	1	1	2	0	1	1	1	1	1	3	2	1	3	3	3	3	2	1	1	0	1	1	2	0	1	1	1	1
NVE15649	NVE15649	7	7	7	>NVE15649	1	7	7	7	4	5	4	4	2	3	3	4	0	0	0	2	0	0	0	0	0	0	1	0	4	5	4	4	2	3	3	4	0	0	0	2	0	0	0	0	0	0	1	0
NVE15651	NVE15651	2	2	2	>NVE15651	1	2	2	2	1	1	2	1	2	1	2	1	0	0	0	0	0	0	0	0	0	0	0	0	1	1	2	1	2	1	2	1	0	0	0	0	0	0	0	0	0	0	0	0
NVE15668	NVE15668	15	3	3	>NVE15668	1	15	3	3	15	14	14	9	15	15	14	7	12	12	12	6	10	10	13	5	6	7	7	5	3	3	3	1	3	3	3	1	1	1	2	1	1	1	3	1	1	1	1	1
NVE1567	NVE1567	25	25	25	>NVE1567	1	25	25	25	21	18	17	14	18	20	18	15	18	21	19	13	19	18	19	12	14	13	11	13	21	18	17	14	18	20	18	15	18	21	19	13	19	18	19	12	14	13	11	13
NVE15673	NVE15673	1	1	1	>NVE15673	1	1	1	1	1	1	1	1	1	1	1	1	1	1	1	0	0	1	1	0	1	1	1	0	1	1	1	1	1	1	1	1	1	1	1	0	0	1	1	0	1	1	1	0
NVE15674	NVE15674	4	4	4	>NVE15674	1	4	4	4	2	1	2	0	3	2	2	1	1	2	0	1	1	1	1	1	1	2	0	0	2	1	2	0	3	2	2	1	1	2	0	1	1	1	1	1	1	2	0	0
NVE15677	NVE15677	9	9	9	>NVE15677	1	9	9	9	9	8	7	5	8	9	7	5	6	8	7	3	6	6	8	4	9	8	8	6	9	8	7	5	8	9	7	5	6	8	7	3	6	6	8	4	9	8	8	6
NVE15678	NVE15678	3	3	3	>NVE15678	1	3	3	3	0	0	0	0	2	2	2	1	2	2	1	1	0	2	2	1	0	0	0	0	0	0	0	0	2	2	2	1	2	2	1	1	0	2	2	1	0	0	0	0
NVE1568	NVE1568	5	5	5	>NVE1568	1	5	5	5	3	3	2	2	3	3	2	2	1	1	2	0	2	2	1	0	1	1	1	1	3	3	2	2	3	3	2	2	1	1	2	0	2	2	1	0	1	1	1	1
NVE15688	NVE15688	1	1	1	>NVE15688	1	1	1	1	1	1	1	0	1	1	1	0	1	1	1	0	1	1	1	0	0	0	0	0	1	1	1	0	1	1	1	0	1	1	1	0	1	1	1	0	0	0	0	0
NVE15701	NVE15701	26	26	26	>NVE15701	1	26	26	26	18	18	19	14	19	20	19	16	10	12	12	12	13	14	17	12	12	16	15	11	18	18	19	14	19	20	19	16	10	12	12	12	13	14	17	12	12	16	15	11
NVE15702	NVE15702	4	4	4	>NVE15702	1	4	4	4	3	3	4	1	3	3	2	3	1	1	2	1	2	1	2	1	1	0	1	1	3	3	4	1	3	3	2	3	1	1	2	1	2	1	2	1	1	0	1	1
NVE15703	NVE15703	4	4	4	>NVE15703	1	4	4	4	3	1	1	0	3	3	1	0	0	1	1	0	0	0	0	0	0	0	0	0	3	1	1	0	3	3	1	0	0	1	1	0	0	0	0	0	0	0	0	0
NVE15710	NVE15710	4	4	4	>NVE15710	1	4	4	4	1	3	1	0	1	3	2	0	2	2	0	0	4	4	4	1	0	0	0	1	1	3	1	0	1	3	2	0	2	2	0	0	4	4	4	1	0	0	0	1
NVE15712	NVE15712	1	1	1	>NVE15712	1	1	1	1	0	0	0	0	0	0	0	0	0	0	0	0	0	1	0	0	0	0	0	0	0	0	0	0	0	0	0	0	0	0	0	0	0	1	0	0	0	0	0	0
NVE15714	NVE15714	6	6	6	>NVE15714	1	6	6	6	3	4	3	4	4	4	3	3	5	5	5	4	4	5	4	4	0	0	1	0	3	4	3	4	4	4	3	3	5	5	5	4	4	5	4	4	0	0	1	0
NVE1572;NVE21588	NVE1572	5;1	5;1	5;1	>NVE1572	2	5	5	5	2	2	3	1	2	1	3	2	1	3	1	0	2	0	1	0	2	2	2	2	2	2	3	1	2	1	3	2	1	3	1	0	2	0	1	0	2	2	2	2
NVE15723;NVE1761	NVE15723	18;3	18;3	18;3	>NVE15723	2	18	18	18	12	13	13	12	12	13	12	12	11	11	10	8	12	12	11	7	15	17	16	10	12	13	13	12	12	13	12	12	11	11	10	8	12	12	11	7	15	17	16	10
NVE15724	NVE15724	11	11	9	>NVE15724	1	11	11	9	9	10	10	5	8	9	8	5	9	8	7	5	8	9	7	4	8	8	9	5	9	10	10	5	8	9	8	5	9	8	7	5	8	9	7	4	8	8	9	5
NVE15730	NVE15730	3	3	3	>NVE15730	1	3	3	3	2	2	2	2	2	1	1	1	3	2	1	2	1	1	1	0	3	3	3	1	2	2	2	2	2	1	1	1	3	2	1	2	1	1	1	0	3	3	3	1
NVE15732	NVE15732	1	1	1	>NVE15732	1	1	1	1	1	1	1	0	1	1	1	0	0	0	0	0	0	0	0	0	0	0	0	0	1	1	1	0	1	1	1	0	0	0	0	0	0	0	0	0	0	0	0	0
NVE15733	NVE15733	1	1	1	>NVE15733	1	1	1	1	1	1	1	1	1	1	1	1	1	1	1	0	1	1	1	0	0	0	0	0	1	1	1	1	1	1	1	1	1	1	1	0	1	1	1	0	0	0	0	0
NVE15734	NVE15734	43	43	35	>NVE15734	1	43	43	35	35	36	35	32	35	34	36	31	30	28	28	26	31	26	27	26	38	37	34	27	35	36	35	32	35	34	36	31	30	28	28	26	31	26	27	26	38	37	34	27
NVE15738	NVE15738	6	6	6	>NVE15738	1	6	6	6	2	4	2	6	4	6	4	6	4	5	4	5	4	5	4	6	1	1	1	3	2	4	2	6	4	6	4	6	4	5	4	5	4	5	4	6	1	1	1	3
NVE15748	NVE15748	17	17	11	>NVE15748	1	17	17	11	8	6	6	8	7	9	8	7	11	10	9	6	9	10	8	5	1	3	1	3	8	6	6	8	7	9	8	7	11	10	9	6	9	10	8	5	1	3	1	3
NVE15749	NVE15749	3	3	3	>NVE15749	1	3	3	3	1	2	3	2	2	2	1	1	2	2	3	1	3	1	3	2	0	1	0	0	1	2	3	2	2	2	1	1	2	2	3	1	3	1	3	2	0	1	0	0
NVE15750	NVE15750	20	20	20	>NVE15750	1	20	20	20	5	10	6	9	8	9	6	9	13	12	14	12	14	12	12	11	4	5	4	4	5	10	6	9	8	9	6	9	13	12	14	12	14	12	12	11	4	5	4	4
NVE15752	NVE15752	18	18	18	>NVE15752	1	18	18	18	17	13	14	14	14	14	14	10	12	8	10	3	9	11	9	5	10	9	8	7	17	13	14	14	14	14	14	10	12	8	10	3	9	11	9	5	10	9	8	7
NVE15760	NVE15760	2	2	2	>NVE15760	1	2	2	2	2	2	2	1	2	2	2	1	2	2	2	2	2	2	2	1	0	0	0	0	2	2	2	1	2	2	2	1	2	2	2	2	2	2	2	1	0	0	0	0
NVE15767	NVE15767	2	2	2	>NVE15767	1	2	2	2	0	1	1	0	1	1	1	0	1	2	2	0	1	2	2	0	0	0	0	0	0	1	1	0	1	1	1	0	1	2	2	0	1	2	2	0	0	0	0	0
NVE15768	NVE15768	2	2	2	>NVE15768	1	2	2	2	1	1	0	2	1	1	1	1	0	0	0	0	0	1	0	1	1	0	0	0	1	1	0	2	1	1	1	1	0	0	0	0	0	1	0	1	1	0	0	0
NVE1577	NVE1577	2	2	2	>NVE1577	1	2	2	2	0	0	0	1	2	1	1	2	0	0	0	1	0	0	1	2	0	0	0	0	0	0	0	1	2	1	1	2	0	0	0	1	0	0	1	2	0	0	0	0
NVE15772	NVE15772	7	7	7	>NVE15772	1	7	7	7	1	2	0	2	1	1	2	0	2	1	0	2	2	2	2	2	5	5	4	3	1	2	0	2	1	1	2	0	2	1	0	2	2	2	2	2	5	5	4	3
NVE15773	NVE15773	1	1	1	>NVE15773	1	1	1	1	0	0	0	0	0	0	1	0	0	0	0	0	0	0	0	0	1	1	1	0	0	0	0	0	0	0	1	0	0	0	0	0	0	0	0	0	1	1	1	0
NVE15781;NVE15780	NVE15781	43;2	43;2	43;2	>NVE15781	2	43	43	43	28	30	29	14	24	30	23	17	22	24	19	11	26	26	28	12	21	19	20	11	28	30	29	14	24	30	23	17	22	24	19	11	26	26	28	12	21	19	20	11
NVE15782	NVE15782	4	4	4	>NVE15782	1	4	4	4	2	2	3	3	3	2	1	3	2	1	1	2	1	1	0	2	1	1	1	1	2	2	3	3	3	2	1	3	2	1	1	2	1	1	0	2	1	1	1	1
NVE15785	NVE15785	1	1	1	>NVE15785	1	1	1	1	1	0	1	0	1	1	1	0	0	1	0	0	0	0	1	0	0	0	0	0	1	0	1	0	1	1	1	0	0	1	0	0	0	0	1	0	0	0	0	0
NVE15787	NVE15787	4	4	4	>NVE15787	1	4	4	4	2	2	2	2	1	3	3	2	1	1	1	0	2	2	2	1	2	4	2	1	2	2	2	2	1	3	3	2	1	1	1	0	2	2	2	1	2	4	2	1
NVE15789	NVE15789	3	3	3	>NVE15789	1	3	3	3	2	1	2	2	1	1	2	2	2	1	2	2	1	2	2	1	0	0	1	0	2	1	2	2	1	1	2	2	2	1	2	2	1	2	2	1	0	0	1	0
NVE15791	NVE15791	8	8	8	>NVE15791	1	8	8	8	7	7	7	3	7	8	6	4	6	6	6	2	6	6	5	2	7	6	8	3	7	7	7	3	7	8	6	4	6	6	6	2	6	6	5	2	7	6	8	3
NVE15792	NVE15792	22	22	22	>NVE15792	1	22	22	22	19	19	20	14	19	19	19	13	16	18	16	11	18	17	18	10	21	20	19	14	19	19	20	14	19	19	19	13	16	18	16	11	18	17	18	10	21	20	19	14
NVE15793	NVE15793	1	1	1	>NVE15793	1	1	1	1	0	0	0	0	1	1	1	0	0	0	0	0	0	0	1	0	0	0	0	0	0	0	0	0	1	1	1	0	0	0	0	0	0	0	1	0	0	0	0	0
NVE15797	NVE15797	11	11	11	>NVE15797	1	11	11	11	5	4	4	6	5	4	3	6	3	5	5	5	5	5	3	4	1	1	0	0	5	4	4	6	5	4	3	6	3	5	5	5	5	5	3	4	1	1	0	0
NVE15798	NVE15798	5	5	5	>NVE15798	1	5	5	5	5	5	5	2	3	4	5	1	0	2	1	0	2	2	3	2	1	0	0	0	5	5	5	2	3	4	5	1	0	2	1	0	2	2	3	2	1	0	0	0
NVE15799	NVE15799	4	4	4	>NVE15799	1	4	4	4	1	2	2	2	2	3	2	2	3	3	2	2	2	2	1	2	0	0	0	0	1	2	2	2	2	3	2	2	3	3	2	2	2	2	1	2	0	0	0	0
NVE15801	NVE15801	33	33	33	>NVE15801	1	33	33	33	4	8	5	3	22	20	23	14	27	25	28	16	25	25	27	14	1	1	0	0	4	8	5	3	22	20	23	14	27	25	28	16	25	25	27	14	1	1	0	0
NVE15803	NVE15803	16	16	16	>NVE15803	1	16	16	16	10	8	11	9	10	10	7	5	2	6	4	1	3	4	4	3	12	10	11	9	10	8	11	9	10	10	7	5	2	6	4	1	3	4	4	3	12	10	11	9
NVE15805	NVE15805	4	4	4	>NVE15805	1	4	4	4	3	4	4	2	4	3	4	2	3	1	2	1	2	3	3	1	4	4	2	2	3	4	4	2	4	3	4	2	3	1	2	1	2	3	3	1	4	4	2	2
NVE15806	NVE15806	3	3	3	>NVE15806	1	3	3	3	3	3	3	3	3	3	3	2	2	2	3	2	2	2	2	0	1	2	1	0	3	3	3	3	3	3	3	2	2	2	3	2	2	2	2	0	1	2	1	0
NVE15807	NVE15807	9	9	9	>NVE15807	1	9	9	9	7	7	9	4	6	8	9	2	5	5	5	0	4	5	3	0	4	4	2	2	7	7	9	4	6	8	9	2	5	5	5	0	4	5	3	0	4	4	2	2
NVE15809	NVE15809	38	38	38	>NVE15809	1	38	38	38	29	24	30	21	25	25	27	19	23	25	25	13	22	22	26	10	24	21	21	13	29	24	30	21	25	25	27	19	23	25	25	13	22	22	26	10	24	21	21	13
NVE15813	NVE15813	10	10	10	>NVE15813	1	10	10	10	7	8	9	5	8	8	8	4	7	9	8	6	7	7	7	5	0	0	0	0	7	8	9	5	8	8	8	4	7	9	8	6	7	7	7	5	0	0	0	0
NVE15815	NVE15815	6	6	5	>NVE15815	1	6	6	5	1	2	0	0	1	1	2	1	0	0	0	1	5	4	2	2	0	0	0	0	1	2	0	0	1	1	2	1	0	0	0	1	5	4	2	2	0	0	0	0
NVE15816;NVE24220	NVE15816	3;1	3;1	3;1	>NVE15816	2	3	3	3	1	3	2	1	2	2	3	1	2	2	1	2	2	2	2	0	1	1	1	1	1	3	2	1	2	2	3	1	2	2	1	2	2	2	2	0	1	1	1	1
NVE24219;NVE15817	NVE24219;NVE15817	5;5	5;5	5;5	>NVE24219;>NVE15817	2	5	5	5	1	2	2	3	1	2	1	3	1	1	1	0	1	1	1	0	1	1	2	2	1	2	2	3	1	2	1	3	1	1	1	0	1	1	1	0	1	1	2	2
NVE15820	NVE15820	2	2	2	>NVE15820	1	2	2	2	1	1	1	1	1	1	1	1	0	1	0	0	1	1	1	0	0	0	0	0	1	1	1	1	1	1	1	1	0	1	0	0	1	1	1	0	0	0	0	0
NVE15821;NVE10168	NVE15821	4;1	4;1	4;1	>NVE15821	2	4	4	4	0	1	1	1	0	1	2	0	2	2	2	2	3	2	2	1	0	0	0	0	0	1	1	1	0	1	2	0	2	2	2	2	3	2	2	1	0	0	0	0
NVE15822;NVE10169	NVE15822	10;4	10;4	10;4	>NVE15822	2	10	10	10	2	2	3	4	5	4	7	7	3	1	3	6	4	4	2	2	0	0	0	0	2	2	3	4	5	4	7	7	3	1	3	6	4	4	2	2	0	0	0	0
NVE15824	NVE15824	2	1	1	>NVE15824	1	2	1	1	2	2	1	0	2	2	2	1	2	2	2	1	1	1	2	1	0	0	0	0	1	1	0	0	1	1	1	0	1	1	1	0	1	1	1	0	0	0	0	0
NVE15832	NVE15832	6	6	6	>NVE15832	1	6	6	6	3	4	2	1	3	4	5	1	1	2	1	1	1	1	1	1	0	0	1	0	3	4	2	1	3	4	5	1	1	2	1	1	1	1	1	1	0	0	1	0
NVE15835	NVE15835	35	35	35	>NVE15835	1	35	35	35	22	25	25	19	23	26	25	18	23	22	26	17	22	20	24	14	22	18	20	15	22	25	25	19	23	26	25	18	23	22	26	17	22	20	24	14	22	18	20	15
NVE15838	NVE15838	4	4	4	>NVE15838	1	4	4	4	2	2	1	1	1	3	1	1	3	1	3	2	3	3	3	2	0	0	0	0	2	2	1	1	1	3	1	1	3	1	3	2	3	3	3	2	0	0	0	0
NVE15854	NVE15854	10	10	10	>NVE15854	1	10	10	10	8	8	9	7	10	9	10	7	5	7	6	4	4	4	4	3	7	6	5	4	8	8	9	7	10	9	10	7	5	7	6	4	4	4	4	3	7	6	5	4
NVE15859	NVE15859	10	10	10	>NVE15859	1	10	10	10	5	4	2	3	5	5	5	2	6	6	7	2	8	6	5	2	5	4	3	2	5	4	2	3	5	5	5	2	6	6	7	2	8	6	5	2	5	4	3	2
NVE15861;NVE15862	NVE15861;NVE15862	7;4	7;4	3;0	>NVE15861;>NVE15862	2	7	7	3	3	2	2	1	1	1	2	1	1	2	2	2	1	3	0	1	5	5	5	2	3	2	2	1	1	1	2	1	1	2	2	2	1	3	0	1	5	5	5	2
NVE15863	NVE15863	7	3	3	>NVE15863	1	7	3	3	4	4	2	2	2	2	2	2	2	4	3	2	2	3	1	1	3	3	3	2	2	2	1	1	1	1	0	1	1	2	1	1	1	1	1	0	0	1	0	0
NVE1587	NVE1587	10	10	10	>NVE1587	1	10	10	10	7	5	5	2	6	5	7	1	8	9	7	0	5	8	5	2	7	6	4	0	7	5	5	2	6	5	7	1	8	9	7	0	5	8	5	2	7	6	4	0
NVE15872	NVE15872	9	9	9	>NVE15872	1	9	9	9	4	6	5	6	2	5	5	4	2	3	2	2	2	1	0	0	3	4	2	3	4	6	5	6	2	5	5	4	2	3	2	2	2	1	0	0	3	4	2	3
NVE15873	NVE15873	23	23	23	>NVE15873	1	23	23	23	3	4	4	0	21	20	19	15	6	2	5	4	0	3	2	3	0	0	1	0	3	4	4	0	21	20	19	15	6	2	5	4	0	3	2	3	0	0	1	0
NVE15879	NVE15879	2	2	2	>NVE15879	1	2	2	2	1	1	2	1	1	2	2	1	1	1	1	1	1	1	1	1	1	1	0	1	1	1	2	1	1	2	2	1	1	1	1	1	1	1	1	1	1	1	0	1
NVE15882	NVE15882	5	5	3	>NVE15882	1	5	5	3	2	2	1	3	2	2	2	2	3	2	2	3	2	2	2	4	0	1	0	1	2	2	1	3	2	2	2	2	3	2	2	3	2	2	2	4	0	1	0	1
NVE15891	NVE15891	3	3	2	>NVE15891	1	3	3	2	2	2	1	1	2	1	1	1	1	1	1	1	1	1	2	1	0	0	0	1	2	2	1	1	2	1	1	1	1	1	1	1	1	1	2	1	0	0	0	1
NVE15893	NVE15893	5	5	5	>NVE15893	1	5	5	5	5	4	4	3	5	5	5	3	4	5	4	2	5	5	5	2	3	3	3	3	5	4	4	3	5	5	5	3	4	5	4	2	5	5	5	2	3	3	3	3
NVE15894	NVE15894	12	12	12	>NVE15894	1	12	12	12	10	8	8	6	9	8	7	7	10	11	10	8	10	10	10	8	9	8	11	8	10	8	8	6	9	8	7	7	10	11	10	8	10	10	10	8	9	8	11	8
NVE15896;NVE4637	NVE15896	63;13	63;13	63;13	>NVE15896	2	63	63	63	50	50	52	41	51	49	51	43	54	53	54	42	53	49	52	41	49	52	50	44	50	50	52	41	51	49	51	43	54	53	54	42	53	49	52	41	49	52	50	44
NVE15913	NVE15913	27	27	27	>NVE15913	1	27	27	27	20	20	24	17	21	22	21	16	14	16	17	13	16	16	16	9	14	14	16	15	20	20	24	17	21	22	21	16	14	16	17	13	16	16	16	9	14	14	16	15
NVE15917;NVE3552	NVE15917;NVE3552	6;3	1;0	1;0	>NVE15917;>NVE3552	2	6	1	1	4	4	4	4	4	4	4	3	2	4	3	3	3	5	4	0	2	3	2	2	1	1	1	1	1	1	1	1	1	1	0	1	0	1	1	0	1	1	1	0
NVE1592	NVE1592	1	1	1	>NVE1592	1	1	1	1	0	0	0	1	0	0	0	1	0	0	0	1	1	0	0	1	0	0	0	0	0	0	0	1	0	0	0	1	0	0	0	1	1	0	0	1	0	0	0	0
NVE15920	NVE15920	28	12	9	>NVE15920	1	28	12	9	10	6	8	8	15	17	17	9	19	21	21	13	21	22	19	13	2	2	2	2	2	1	1	1	2	2	1	0	6	6	6	4	11	11	8	4	1	1	1	1
Nep8 (NVE15921)	NVE15921	4	4	4	>NVE15921	1	4	4	4	0	0	0	0	0	0	0	0	3	3	3	2	2	3	2	2	0	0	0	0	0	0	0	0	0	0	0	0	3	3	3	2	2	3	2	2	0	0	0	0
NVE15922	NVE15922	13	13	13	>NVE15922	1	13	13	13	5	4	4	4	8	9	7	9	6	6	5	2	5	3	5	5	0	0	0	0	5	4	4	4	8	9	7	9	6	6	5	2	5	3	5	5	0	0	0	0
NVE1593	NVE1593	13	13	13	>NVE1593	1	13	13	13	8	5	6	7	6	5	4	4	2	2	2	3	1	2	3	2	5	3	4	3	8	5	6	7	6	5	4	4	2	2	2	3	1	2	3	2	5	3	4	3
NVE15935	NVE15935	6	6	6	>NVE15935	1	6	6	6	5	4	3	4	4	3	5	4	4	3	2	5	3	1	3	4	2	2	2	1	5	4	3	4	4	3	5	4	4	3	2	5	3	1	3	4	2	2	2	1
NVE15937	NVE15937	5	2	2	>NVE15937	1	5	2	2	4	4	4	3	5	4	5	2	3	4	3	2	4	4	4	1	5	4	5	3	2	1	2	2	2	1	2	1	2	2	1	0	1	2	1	0	2	2	2	2
NVE15945;NVE15943;NVE19283	NVE15945;NVE15943	10;10;2	7;7;1	5;5;0	>NVE15945;>NVE15943	3	10	7	5	1	2	1	1	2	1	1	2	7	6	8	3	6	6	6	4	2	2	4	3	0	0	0	0	0	0	1	1	5	4	6	2	4	5	5	2	0	1	1	1
NVE15949	NVE15949	1	1	1	>NVE15949	1	1	1	1	1	1	1	0	1	1	0	0	0	0	0	0	1	0	1	0	0	0	0	0	1	1	1	0	1	1	0	0	0	0	0	0	1	0	1	0	0	0	0	0
NVE15952	NVE15952	2	2	2	>NVE15952	1	2	2	2	0	0	0	1	0	0	0	1	0	0	0	1	1	0	1	0	0	0	0	0	0	0	0	1	0	0	0	1	0	0	0	1	1	0	1	0	0	0	0	0
NVE15960	NVE15960	7	7	7	>NVE15960	1	7	7	7	5	3	3	2	2	6	4	1	2	4	4	1	3	3	4	0	1	3	1	1	5	3	3	2	2	6	4	1	2	4	4	1	3	3	4	0	1	3	1	1
NVE15961	NVE15961	1	1	1	>NVE15961	1	1	1	1	1	1	1	1	1	1	1	1	1	1	1	1	1	1	1	1	1	1	1	1	1	1	1	1	1	1	1	1	1	1	1	1	1	1	1	1	1	1	1	1
NVE15962;NVE15967	NVE15962	3;1	3;1	3;1	>NVE15962	2	3	3	3	2	3	2	1	1	2	1	1	2	1	1	1	3	1	1	1	0	0	0	0	2	3	2	1	1	2	1	1	2	1	1	1	3	1	1	1	0	0	0	0
NVE15963	NVE15963	3	3	3	>NVE15963	1	3	3	3	1	0	1	0	2	3	3	1	0	2	0	0	1	1	0	0	0	0	0	0	1	0	1	0	2	3	3	1	0	2	0	0	1	1	0	0	0	0	0	0
NVE15966	NVE15966	14	14	14	>NVE15966	1	14	14	14	9	11	9	9	11	10	10	8	8	7	6	5	8	6	7	4	12	12	13	9	9	11	9	9	11	10	10	8	8	7	6	5	8	6	7	4	12	12	13	9
NVE15968	NVE15968	8	8	8	>NVE15968	1	8	8	8	5	6	5	3	2	4	5	4	3	2	4	0	1	2	4	0	3	5	7	4	5	6	5	3	2	4	5	4	3	2	4	0	1	2	4	0	3	5	7	4
NVE15969;NVE19878	NVE15969	31;3	31;3	24;0	>NVE15969	2	31	31	24	23	22	21	18	23	20	23	17	18	17	17	6	14	16	19	9	12	13	16	11	23	22	21	18	23	20	23	17	18	17	17	6	14	16	19	9	12	13	16	11
NVE15970;NVE22777	NVE15970	12;2	12;2	12;2	>NVE15970	2	12	12	12	10	9	7	6	7	9	9	5	7	5	7	4	10	10	9	5	3	2	3	3	10	9	7	6	7	9	9	5	7	5	7	4	10	10	9	5	3	2	3	3
NVE15973	NVE15973	4	4	4	>NVE15973	1	4	4	4	3	4	3	1	2	2	2	0	2	1	1	2	1	0	1	1	4	3	3	0	3	4	3	1	2	2	2	0	2	1	1	2	1	0	1	1	4	3	3	0
NVE15974	NVE15974	22	22	22	>NVE15974	1	22	22	22	18	18	18	15	15	15	15	12	14	12	12	10	14	11	14	11	16	13	15	13	18	18	18	15	15	15	15	12	14	12	12	10	14	11	14	11	16	13	15	13
NVE15976	NVE15976	2	2	2	>NVE15976	1	2	2	2	1	0	0	1	1	1	0	1	2	2	1	2	1	2	2	1	0	0	0	1	1	0	0	1	1	1	0	1	2	2	1	2	1	2	2	1	0	0	0	1
NVE15986	NVE15986	3	3	3	>NVE15986	1	3	3	3	1	1	1	2	2	1	2	2	0	0	1	0	0	0	1	0	0	0	0	0	1	1	1	2	2	1	2	2	0	0	1	0	0	0	1	0	0	0	0	0
NVE15988	NVE15988	1	1	1	>NVE15988	1	1	1	1	1	0	0	1	0	0	0	1	1	1	0	1	1	1	1	0	0	0	0	0	1	0	0	1	0	0	0	1	1	1	0	1	1	1	1	0	0	0	0	0
NVE15993;NVE7183	NVE15993	12;3	1;1	1;1	>NVE15993	2	12	1	1	7	7	7	9	7	7	8	8	7	7	8	6	7	7	6	6	7	7	9	7	0	0	0	0	0	0	1	0	0	0	1	0	0	0	0	0	0	0	0	0
NVE15997	NVE15997	4	4	4	>NVE15997	1	4	4	4	4	3	3	1	1	1	3	1	1	1	2	0	2	0	2	0	0	0	0	0	4	3	3	1	1	1	3	1	1	1	2	0	2	0	2	0	0	0	0	0
NVE15999;NVE7051	NVE15999	10;2	10;2	10;2	>NVE15999	2	10	10	10	6	5	7	4	6	7	7	6	6	5	5	2	4	6	6	1	2	3	1	1	6	5	7	4	6	7	7	6	6	5	5	2	4	6	6	1	2	3	1	1
NVE16	NVE16	5	4	4	>NVE16	1	5	4	4	0	0	0	0	5	5	5	3	0	0	0	1	0	0	0	1	1	1	0	0	0	0	0	0	4	4	4	2	0	0	0	1	0	0	0	1	1	1	0	0
NVE160	NVE160	36	36	35	>NVE160	1	36	36	35	24	25	25	18	28	26	26	17	24	21	23	16	21	17	20	11	2	1	1	1	24	25	25	18	28	26	26	17	24	21	23	16	21	17	20	11	2	1	1	1
NVE16002	NVE16002	2	2	2	>NVE16002	1	2	2	2	1	2	1	1	1	1	1	1	1	1	1	1	1	0	1	1	0	1	1	0	1	2	1	1	1	1	1	1	1	1	1	1	1	0	1	1	0	1	1	0
NVE16003	NVE16003	1	1	1	>NVE16003	1	1	1	1	1	1	1	0	0	0	0	0	1	0	0	0	0	1	1	0	0	0	0	0	1	1	1	0	0	0	0	0	1	0	0	0	0	1	1	0	0	0	0	0
NVE1601	NVE1601	9	9	9	>NVE1601	1	9	9	9	4	5	3	4	6	6	7	5	0	0	0	0	2	1	1	0	0	0	0	0	4	5	3	4	6	6	7	5	0	0	0	0	2	1	1	0	0	0	0	0
NVE16011	NVE16011	4	4	4	>NVE16011	1	4	4	4	2	3	0	2	3	3	3	2	0	0	0	0	0	0	0	0	0	0	0	0	2	3	0	2	3	3	3	2	0	0	0	0	0	0	0	0	0	0	0	0
NVE16013	NVE16013	3	3	3	>NVE16013	1	3	3	3	3	3	3	3	3	3	3	3	2	2	0	1	2	1	2	1	1	0	1	2	3	3	3	3	3	3	3	3	2	2	0	1	2	1	2	1	1	0	1	2
NVE16026	NVE16026	1	1	1	>NVE16026	1	1	1	1	0	0	0	1	0	0	0	1	0	0	0	1	0	0	0	1	0	0	0	0	0	0	0	1	0	0	0	1	0	0	0	1	0	0	0	1	0	0	0	0
NVE16027	NVE16027	3	3	3	>NVE16027	1	3	3	3	3	2	2	0	1	3	1	0	1	1	1	0	0	0	2	0	0	1	0	0	3	2	2	0	1	3	1	0	1	1	1	0	0	0	2	0	0	1	0	0
NVE16028	NVE16028	3	3	3	>NVE16028	1	3	3	3	2	2	2	1	2	2	2	1	0	0	2	0	1	0	0	0	0	0	0	0	2	2	2	1	2	2	2	1	0	0	2	0	1	0	0	0	0	0	0	0
NVE16029	NVE16029	7	7	7	>NVE16029	1	7	7	7	6	3	4	1	3	4	2	1	2	2	1	0	2	3	2	1	1	1	1	0	6	3	4	1	3	4	2	1	2	2	1	0	2	3	2	1	1	1	1	0
NVE16034	NVE16034	2	2	2	>NVE16034	1	2	2	2	2	1	1	1	2	2	2	1	2	1	1	1	2	1	1	0	0	0	1	1	2	1	1	1	2	2	2	1	2	1	1	1	2	1	1	0	0	0	1	1
NVE16035	NVE16035	8	8	8	>NVE16035	1	8	8	8	5	5	5	4	5	6	6	4	4	4	4	0	3	4	6	1	0	0	1	3	5	5	5	4	5	6	6	4	4	4	4	0	3	4	6	1	0	0	1	3
NVE16039	NVE16039	3	3	3	>NVE16039	1	3	3	3	2	2	3	1	2	2	3	0	2	2	2	0	2	2	2	0	2	1	1	1	2	2	3	1	2	2	3	0	2	2	2	0	2	2	2	0	2	1	1	1
NVE1604	NVE1604	3	3	3	>NVE1604	1	3	3	3	2	1	1	1	1	1	1	1	0	1	1	1	1	1	0	1	2	2	3	0	2	1	1	1	1	1	1	1	0	1	1	1	1	1	0	1	2	2	3	0
NVE16040	NVE16040	3	3	3	>NVE16040	1	3	3	3	3	2	2	1	1	3	2	0	2	2	3	1	2	3	2	1	2	2	3	1	3	2	2	1	1	3	2	0	2	2	3	1	2	3	2	1	2	2	3	1
NVE16041	NVE16041	17	17	17	>NVE16041	1	17	17	17	9	11	10	5	10	9	9	8	7	9	7	2	9	4	6	4	5	7	4	3	9	11	10	5	10	9	9	8	7	9	7	2	9	4	6	4	5	7	4	3
NVE1605	NVE1605	11	11	11	>NVE1605	1	11	11	11	3	5	2	4	8	7	7	5	7	7	7	4	3	4	2	2	0	0	1	1	3	5	2	4	8	7	7	5	7	7	7	4	3	4	2	2	0	0	1	1
NVE16056;NVE9634	NVE16056;NVE9634	1;1	1;1	1;1	>NVE16056;>NVE9634	2	1	1	1	0	0	0	0	0	1	0	0	0	1	0	0	0	0	0	0	0	0	0	0	0	0	0	0	0	1	0	0	0	1	0	0	0	0	0	0	0	0	0	0
NVE1606	NVE1606	1	1	1	>NVE1606	1	1	1	1	1	1	1	0	0	0	1	0	0	0	0	0	0	0	0	0	1	1	1	0	1	1	1	0	0	0	1	0	0	0	0	0	0	0	0	0	1	1	1	0
NVE16060	NVE16060	3	3	3	>NVE16060	1	3	3	3	1	2	2	2	3	3	1	1	0	0	0	1	1	1	2	1	0	0	1	1	1	2	2	2	3	3	1	1	0	0	0	1	1	1	2	1	0	0	1	1
NVE16063	NVE16063	23	23	23	>NVE16063	1	23	23	23	11	12	10	11	9	9	10	8	9	10	11	7	6	8	11	3	8	9	10	6	11	12	10	11	9	9	10	8	9	10	11	7	6	8	11	3	8	9	10	6
NVE16068	NVE16068	11	2	2	>NVE16068	1	11	2	2	9	8	7	7	8	6	5	5	5	5	6	5	4	6	7	3	11	10	10	8	2	1	1	1	1	2	0	1	0	0	1	1	0	1	1	0	2	2	1	1
NVE16071	NVE16071	4	4	4	>NVE16071	1	4	4	4	3	2	3	1	2	2	3	1	1	3	2	1	2	1	3	1	0	0	0	0	3	2	3	1	2	2	3	1	1	3	2	1	2	1	3	1	0	0	0	0
NVE16073;NVE14319;NVE14317	NVE16073	5;2;2	5;2;2	5;2;2	>NVE16073	3	5	5	5	4	3	4	2	4	4	2	3	3	4	3	1	2	3	4	1	2	4	3	1	4	3	4	2	4	4	2	3	3	4	3	1	2	3	4	1	2	4	3	1
NVE16076	NVE16076	1	1	1	>NVE16076	1	1	1	1	1	1	1	1	0	0	0	0	0	0	0	0	0	0	0	0	0	0	0	0	1	1	1	1	0	0	0	0	0	0	0	0	0	0	0	0	0	0	0	0
NVE1608	NVE1608	8	8	8	>NVE1608	1	8	8	8	4	6	4	1	2	2	2	2	4	3	2	1	3	2	0	1	3	2	4	2	4	6	4	1	2	2	2	2	4	3	2	1	3	2	0	1	3	2	4	2
NVE16087	NVE16087	5	5	5	>NVE16087	1	5	5	5	0	0	0	0	0	0	0	0	0	0	0	0	4	5	4	0	0	0	0	0	0	0	0	0	0	0	0	0	0	0	0	0	4	5	4	0	0	0	0	0
NVE1609	NVE1609	2	2	2	>NVE1609	1	2	2	2	0	0	1	0	1	1	0	0	0	1	1	2	1	2	2	1	0	1	0	1	0	0	1	0	1	1	0	0	0	1	1	2	1	2	2	1	0	1	0	1
NVE16096;NVE23622	NVE16096;NVE23622	10;7	10;7	10;7	>NVE16096;>NVE23622	2	10	10	10	0	0	0	1	4	5	4	0	4	4	6	5	6	4	3	5	0	1	0	1	0	0	0	1	4	5	4	0	4	4	6	5	6	4	3	5	0	1	0	1
NVE16097	NVE16097	18	18	18	>NVE16097	1	18	18	18	1	1	1	1	7	4	6	4	9	10	8	6	16	15	14	4	0	0	0	0	1	1	1	1	7	4	6	4	9	10	8	6	16	15	14	4	0	0	0	0
NVE161	NVE161	28	28	28	>NVE161	1	28	28	28	15	13	13	13	13	16	13	12	20	20	24	18	19	21	20	14	0	0	1	0	15	13	13	13	13	16	13	12	20	20	24	18	19	21	20	14	0	0	1	0
NVE16104	NVE16104	8	8	8	>NVE16104	1	8	8	8	4	4	5	1	6	5	4	2	7	6	6	2	6	7	7	2	0	1	0	0	4	4	5	1	6	5	4	2	7	6	6	2	6	7	7	2	0	1	0	0
NVE16105	NVE16105	4	4	4	>NVE16105	1	4	4	4	4	3	3	1	3	4	2	0	1	2	2	0	1	2	0	0	1	1	0	0	4	3	3	1	3	4	2	0	1	2	2	0	1	2	0	0	1	1	0	0
NVE16108	NVE16108	2	2	2	>NVE16108	1	2	2	2	1	1	2	0	2	2	2	0	0	1	1	0	1	1	0	0	0	1	1	0	1	1	2	0	2	2	2	0	0	1	1	0	1	1	0	0	0	1	1	0
NVE16111	NVE16111	2	2	2	>NVE16111	1	2	2	2	1	1	1	0	1	1	1	0	2	2	1	1	1	1	2	1	2	2	2	1	1	1	1	0	1	1	1	0	2	2	1	1	1	1	2	1	2	2	2	1
NVE16112	NVE16112	15	15	15	>NVE16112	1	15	15	15	12	9	10	13	11	11	11	13	9	8	10	11	10	9	10	9	10	8	8	10	12	9	10	13	11	11	11	13	9	8	10	11	10	9	10	9	10	8	8	10
NVE16113	NVE16113	6	6	6	>NVE16113	1	6	6	6	0	0	0	0	0	0	0	0	1	1	1	0	5	4	4	1	0	0	0	0	0	0	0	0	0	0	0	0	1	1	1	0	5	4	4	1	0	0	0	0
NVE16115	NVE16115	1	1	1	>NVE16115	1	1	1	1	0	0	0	0	1	1	1	0	1	1	1	0	1	1	1	0	0	0	0	0	0	0	0	0	1	1	1	0	1	1	1	0	1	1	1	0	0	0	0	0
NVE16116	NVE16116	1	1	1	>NVE16116	1	1	1	1	0	0	0	0	1	1	1	0	1	1	1	0	1	1	1	0	0	0	0	0	0	0	0	0	1	1	1	0	1	1	1	0	1	1	1	0	0	0	0	0
NVE1612;NVE6431	NVE1612	14;3	14;3	14;3	>NVE1612	2	14	14	14	2	0	1	0	0	1	0	1	8	8	8	4	9	12	9	7	1	1	1	0	2	0	1	0	0	1	0	1	8	8	8	4	9	12	9	7	1	1	1	0
NVE16121	NVE16121	1	1	1	>NVE16121	1	1	1	1	0	0	0	1	0	0	0	0	0	0	0	0	0	0	0	0	0	0	0	0	0	0	0	1	0	0	0	0	0	0	0	0	0	0	0	0	0	0	0	0
NVE16131	NVE16131	11	11	11	>NVE16131	1	11	11	11	0	0	1	1	5	5	4	5	11	11	10	5	11	11	11	3	0	0	0	0	0	0	1	1	5	5	4	5	11	11	10	5	11	11	11	3	0	0	0	0
NVE16133	NVE16133	4	4	4	>NVE16133	1	4	4	4	0	1	0	0	1	0	2	0	3	3	3	0	2	3	1	0	0	0	0	0	0	1	0	0	1	0	2	0	3	3	3	0	2	3	1	0	0	0	0	0
NVE16134	NVE16134	3	3	3	>NVE16134	1	3	3	3	0	1	0	1	0	1	0	1	2	2	1	1	0	0	0	0	2	2	2	0	0	1	0	1	0	1	0	1	2	2	1	1	0	0	0	0	2	2	2	0
NVE16136	NVE16136	51	51	51	>NVE16136	1	51	51	51	40	39	42	38	40	42	44	35	42	40	42	29	43	38	45	32	33	38	33	31	40	39	42	38	40	42	44	35	42	40	42	29	43	38	45	32	33	38	33	31
NVE16138	NVE16138	1	1	1	>NVE16138	1	1	1	1	0	0	0	0	0	1	1	0	0	1	0	0	0	0	0	0	0	0	0	0	0	0	0	0	0	1	1	0	0	1	0	0	0	0	0	0	0	0	0	0
NVE1614;NVE10939	NVE1614	8;1	2;1	2;1	>NVE1614	2	8	2	2	0	2	0	1	5	6	4	2	3	4	5	2	5	5	4	3	0	0	0	1	0	0	0	1	2	2	1	1	1	1	2	1	1	1	1	1	0	0	0	0
NVE16142	NVE16142	24	24	24	>NVE16142	1	24	24	24	23	22	22	14	23	22	20	15	14	16	14	9	15	14	15	7	16	15	15	13	23	22	22	14	23	22	20	15	14	16	14	9	15	14	15	7	16	15	15	13
NVE16143	NVE16143	2	2	2	>NVE16143	1	2	2	2	2	2	1	1	1	2	1	0	2	2	2	0	2	1	1	0	0	0	0	1	2	2	1	1	1	2	1	0	2	2	2	0	2	1	1	0	0	0	0	1
NVE16146	NVE16146	12	12	11	>NVE16146	1	12	12	11	9	9	7	6	8	7	7	5	7	9	7	4	7	8	6	3	5	7	5	1	9	9	7	6	8	7	7	5	7	9	7	4	7	8	6	3	5	7	5	1
NVE16149	NVE16149	9	9	9	>NVE16149	1	9	9	9	6	5	6	6	4	6	5	6	3	6	5	4	5	4	4	4	0	2	0	0	6	5	6	6	4	6	5	6	3	6	5	4	5	4	4	4	0	2	0	0
NVE16151	NVE16151	1	1	1	>NVE16151	1	1	1	1	0	0	0	1	0	0	0	0	0	0	0	0	0	0	0	0	0	0	0	0	0	0	0	1	0	0	0	0	0	0	0	0	0	0	0	0	0	0	0	0
NVE16158;NVE24682;NVE16156	NVE16158;NVE24682;NVE16156	2;1;1	2;1;1	2;1;1	>NVE16158;>NVE24682;>NVE16156	3	2	2	2	1	2	2	0	1	2	2	0	2	2	2	0	2	2	2	1	1	1	1	0	1	2	2	0	1	2	2	0	2	2	2	0	2	2	2	1	1	1	1	0
NVE16166;NVE16163	NVE16166	9;3	9;3	9;3	>NVE16166	2	9	9	9	3	1	2	0	2	1	0	0	3	3	3	1	9	8	9	5	4	2	0	2	3	1	2	0	2	1	0	0	3	3	3	1	9	8	9	5	4	2	0	2
NVE16174;NVE22663;NVE7243	NVE16174	4;1;1	4;1;1	4;1;1	>NVE16174	3	4	4	4	2	2	1	1	1	1	1	2	0	2	0	0	2	3	1	2	0	0	0	0	2	2	1	1	1	1	1	2	0	2	0	0	2	3	1	2	0	0	0	0
NVE16176	NVE16176	8	8	8	>NVE16176	1	8	8	8	5	6	6	3	5	6	6	5	3	4	4	2	4	4	6	1	5	2	4	0	5	6	6	3	5	6	6	5	3	4	4	2	4	4	6	1	5	2	4	0
NVE16181	NVE16181	26	26	26	>NVE16181	1	26	26	26	21	21	19	14	23	23	23	13	21	19	20	13	16	14	17	12	2	2	3	2	21	21	19	14	23	23	23	13	21	19	20	13	16	14	17	12	2	2	3	2
NVE16182	NVE16182	13	13	13	>NVE16182	1	13	13	13	6	6	9	6	9	7	8	6	7	6	8	5	9	7	8	3	0	0	0	0	6	6	9	6	9	7	8	6	7	6	8	5	9	7	8	3	0	0	0	0
NVE16183	NVE16183	9	9	9	>NVE16183	1	9	9	9	2	1	1	0	1	1	1	0	9	8	7	1	5	5	6	1	0	0	0	0	2	1	1	0	1	1	1	0	9	8	7	1	5	5	6	1	0	0	0	0
NVE16192;NVE6	NVE16192;NVE6	2;2	2;2	2;2	>NVE16192;>NVE6	2	2	2	2	1	2	2	0	1	2	2	0	2	2	1	0	1	1	0	0	1	1	2	0	1	2	2	0	1	2	2	0	2	2	1	0	1	1	0	0	1	1	2	0
NVE16198	NVE16198	10	10	4	>NVE16198	1	10	10	4	10	10	10	6	9	9	9	6	3	2	4	4	8	6	9	7	9	9	9	6	10	10	10	6	9	9	9	6	3	2	4	4	8	6	9	7	9	9	9	6
NVE16202;NVE18404	NVE16202	13;1	13;1	13;1	>NVE16202	2	13	13	13	6	6	7	6	6	6	6	9	5	3	5	5	5	6	7	2	3	2	3	4	6	6	7	6	6	6	6	9	5	3	5	5	5	6	7	2	3	2	3	4
NVE16210	NVE16210	2	2	2	>NVE16210	1	2	2	2	2	2	2	1	2	2	2	1	2	1	2	1	2	2	2	1	1	1	1	0	2	2	2	1	2	2	2	1	2	1	2	1	2	2	2	1	1	1	1	0
NVE16211	NVE16211	26	26	19	>NVE16211	1	26	26	19	21	16	18	15	19	20	21	15	17	19	16	14	17	18	17	13	21	22	22	15	21	16	18	15	19	20	21	15	17	19	16	14	17	18	17	13	21	22	22	15
NVE16228	NVE16228	13	13	13	>NVE16228	1	13	13	13	9	8	11	7	8	10	9	8	11	8	7	4	9	10	9	4	10	8	7	3	9	8	11	7	8	10	9	8	11	8	7	4	9	10	9	4	10	8	7	3
NVE16229	NVE16229	18	18	18	>NVE16229	1	18	18	18	12	8	12	10	12	12	12	7	12	12	14	9	12	12	15	6	3	7	3	5	12	8	12	10	12	12	12	7	12	12	14	9	12	12	15	6	3	7	3	5
NVE16231	NVE16231	8	8	8	>NVE16231	1	8	8	8	4	6	7	1	6	6	5	2	3	4	6	1	1	4	3	0	1	3	2	1	4	6	7	1	6	6	5	2	3	4	6	1	1	4	3	0	1	3	2	1
NVE16233	NVE16233	12	12	12	>NVE16233	1	12	12	12	10	11	9	7	10	10	10	5	8	8	7	5	7	6	8	4	10	10	10	6	10	11	9	7	10	10	10	5	8	8	7	5	7	6	8	4	10	10	10	6
NVE16243;NVE2900	NVE16243	8;1	8;1	8;1	>NVE16243	2	8	8	8	2	2	2	1	6	6	5	1	7	6	5	1	5	5	7	2	1	0	0	1	2	2	2	1	6	6	5	1	7	6	5	1	5	5	7	2	1	0	0	1
NVE16244	NVE16244	6	6	6	>NVE16244	1	6	6	6	3	4	4	3	2	1	3	3	1	2	3	2	1	1	2	0	2	2	3	0	3	4	4	3	2	1	3	3	1	2	3	2	1	1	2	0	2	2	3	0
NVE16249	NVE16249	7	6	2	>NVE16249	1	7	6	2	3	3	4	4	2	3	2	3	3	2	3	1	0	0	0	0	4	2	4	4	2	2	3	3	1	2	1	2	2	1	2	1	0	0	0	0	4	2	4	3
NVE16250	NVE16250	6	1	1	>NVE16250	1	6	1	1	4	3	4	3	3	3	2	3	3	2	3	1	0	0	1	0	4	2	4	4	1	0	1	0	1	0	0	0	0	0	0	0	0	0	1	0	1	1	1	1
NVE16251;NVE14112	NVE16251	7;1	7;1	7;1	>NVE16251	2	7	7	7	0	0	1	0	1	0	0	0	1	0	1	2	0	1	1	1	5	5	5	3	0	0	1	0	1	0	0	0	1	0	1	2	0	1	1	1	5	5	5	3
NVE16252;NVE923	NVE16252;NVE923	5;3	5;3	5;3	>NVE16252;>NVE923	2	5	5	5	0	0	0	0	0	0	0	0	0	0	0	0	0	0	0	0	3	4	4	1	0	0	0	0	0	0	0	0	0	0	0	0	0	0	0	0	3	4	4	1
NVE16255	NVE16255	7	7	7	>NVE16255	1	7	7	7	4	3	2	3	5	4	4	3	6	5	4	2	6	4	3	3	0	0	0	0	4	3	2	3	5	4	4	3	6	5	4	2	6	4	3	3	0	0	0	0
NVE16256	NVE16256	9	9	9	>NVE16256	1	9	9	9	7	6	6	5	7	6	7	3	7	5	6	2	6	6	5	2	6	5	6	4	7	6	6	5	7	6	7	3	7	5	6	2	6	6	5	2	6	5	6	4
NVE16257	NVE16257	10	10	10	>NVE16257	1	10	10	10	8	8	8	6	7	8	7	5	6	7	7	6	7	7	7	5	9	8	9	5	8	8	8	6	7	8	7	5	6	7	7	6	7	7	7	5	9	8	9	5
NVE16259;NVE10191	NVE16259;NVE10191	4;3	4;3	4;3	>NVE16259;>NVE10191	2	4	4	4	3	2	4	0	1	2	1	0	0	0	1	1	0	0	0	0	1	0	0	0	3	2	4	0	1	2	1	0	0	0	1	1	0	0	0	0	1	0	0	0
NVE16284	NVE16284	28	28	28	>NVE16284	1	28	28	28	16	19	12	10	13	14	12	10	16	19	17	6	13	19	17	9	4	6	7	2	16	19	12	10	13	14	12	10	16	19	17	6	13	19	17	9	4	6	7	2
NVE16289	NVE16289	21	21	21	>NVE16289	1	21	21	21	14	14	9	12	17	16	17	16	15	14	14	11	13	15	16	9	0	0	0	0	14	14	9	12	17	16	17	16	15	14	14	11	13	15	16	9	0	0	0	0
NVE16290;NVE23243;NVE13781	NVE16290	16;4;3	15;4;3	15;4;3	>NVE16290	3	16	15	15	13	15	13	9	13	15	14	10	16	11	12	7	12	14	14	8	4	7	7	5	12	14	12	9	12	14	13	10	15	11	12	7	12	14	13	8	4	6	6	5
NVE16291;NVE23244	NVE16291;NVE23244	9;8	9;8	9;8	>NVE16291;>NVE23244	2	9	9	9	8	8	8	7	8	9	9	7	8	7	9	5	7	6	8	5	8	8	7	6	8	8	8	7	8	9	9	7	8	7	9	5	7	6	8	5	8	8	7	6
NVE16295	NVE16295	12	2	2	>NVE16295	1	12	2	2	8	8	7	3	10	9	11	4	10	9	9	5	9	11	10	4	2	1	4	0	2	1	1	1	2	2	2	1	1	1	1	1	2	1	1	1	1	1	1	0
NVE16296	NVE16296	15	15	5	>NVE16296	1	15	15	5	8	9	9	4	11	10	12	6	11	10	10	8	9	12	12	6	1	0	3	0	8	9	9	4	11	10	12	6	11	10	10	8	9	12	12	6	1	0	3	0
NVE16300	NVE16300	6	6	6	>NVE16300	1	6	6	6	4	4	5	3	3	5	4	1	3	3	4	1	2	3	2	1	2	3	4	3	4	4	5	3	3	5	4	1	3	3	4	1	2	3	2	1	2	3	4	3
NVE16306	NVE16306	31	30	30	>NVE16306	1	31	30	30	26	25	26	18	29	30	27	21	24	23	25	19	19	21	18	17	13	12	14	12	25	24	25	17	28	29	26	20	23	22	24	18	18	20	17	16	12	11	13	11
NVE16307	NVE16307	33	33	32	>NVE16307	1	33	33	32	23	24	25	22	26	25	27	24	26	26	26	20	27	25	27	20	10	11	11	10	23	24	25	22	26	25	27	24	26	26	26	20	27	25	27	20	10	11	11	10
NVE16308	NVE16308	3	3	3	>NVE16308	1	3	3	3	0	0	0	0	0	0	0	1	3	1	2	2	0	1	1	2	0	0	0	0	0	0	0	0	0	0	0	1	3	1	2	2	0	1	1	2	0	0	0	0
NVE16309	NVE16309	4	4	4	>NVE16309	1	4	4	4	1	3	2	3	0	2	2	3	3	3	2	2	3	1	2	2	3	3	3	4	1	3	2	3	0	2	2	3	3	3	2	2	3	1	2	2	3	3	3	4
NVE16310	NVE16310	4	4	4	>NVE16310	1	4	4	4	0	1	1	1	1	1	1	0	1	0	1	1	0	0	0	0	1	2	2	1	0	1	1	1	1	1	1	0	1	0	1	1	0	0	0	0	1	2	2	1
NVE16318	NVE16318	3	3	3	>NVE16318	1	3	3	3	3	1	3	2	3	3	2	2	3	3	3	1	2	2	2	1	3	3	3	2	3	1	3	2	3	3	2	2	3	3	3	1	2	2	2	1	3	3	3	2
NVE16324	NVE16324	2	2	2	>NVE16324	1	2	2	2	0	1	0	1	1	0	0	0	0	0	0	0	1	0	1	1	0	0	0	0	0	1	0	1	1	0	0	0	0	0	0	0	1	0	1	1	0	0	0	0
NVE16326	NVE16326	1	1	1	>NVE16326	1	1	1	1	1	1	1	1	1	1	1	1	1	0	1	1	1	1	1	1	0	0	0	1	1	1	1	1	1	1	1	1	1	0	1	1	1	1	1	1	0	0	0	1
NVE16327	NVE16327	2	2	2	>NVE16327	1	2	2	2	2	2	2	1	2	2	2	1	0	0	0	0	0	0	0	0	2	2	2	1	2	2	2	1	2	2	2	1	0	0	0	0	0	0	0	0	2	2	2	1
NVE16334	NVE16334	5	5	5	>NVE16334	1	5	5	5	5	2	4	3	1	3	4	3	1	2	2	2	1	1	2	0	1	1	0	1	5	2	4	3	1	3	4	3	1	2	2	2	1	1	2	0	1	1	0	1
NVE16335	NVE16335	2	2	2	>NVE16335	1	2	2	2	2	2	1	2	2	1	2	1	1	1	1	0	0	0	1	0	1	1	1	0	2	2	1	2	2	1	2	1	1	1	1	0	0	0	1	0	1	1	1	0
NVE16339	NVE16339	3	3	3	>NVE16339	1	3	3	3	2	1	0	1	2	1	2	1	2	2	2	0	3	3	3	0	0	0	0	0	2	1	0	1	2	1	2	1	2	2	2	0	3	3	3	0	0	0	0	0
NVE16345	NVE16345	4	4	4	>NVE16345	1	4	4	4	3	2	2	4	3	4	3	2	2	4	2	3	4	2	4	2	1	0	1	1	3	2	2	4	3	4	3	2	2	4	2	3	4	2	4	2	1	0	1	1
NVE16352;NVE9309	NVE16352	7;1	7;1	7;1	>NVE16352	2	7	7	7	4	3	4	5	3	2	3	3	2	2	2	0	2	2	2	1	1	1	0	0	4	3	4	5	3	2	3	3	2	2	2	0	2	2	2	1	1	1	0	0
NVE16356	NVE16356	68	51	51	>NVE16356	1	68	51	51	16	17	17	12	40	46	39	24	60	62	63	39	60	61	55	34	13	13	13	8	2	2	2	3	27	32	25	15	47	47	48	31	46	46	42	27	1	1	0	0
NVE16360	NVE16360	23	23	23	>NVE16360	1	23	23	23	16	17	17	16	15	14	14	15	10	10	11	4	9	9	11	5	5	4	7	8	16	17	17	16	15	14	14	15	10	10	11	4	9	9	11	5	5	4	7	8
NVE16362	NVE16362	21	21	18	>NVE16362	1	21	21	18	4	2	5	1	14	11	10	7	17	13	16	6	17	18	18	9	0	1	1	0	4	2	5	1	14	11	10	7	17	13	16	6	17	18	18	9	0	1	1	0
NVE16364	NVE16364	3	3	3	>NVE16364	1	3	3	3	0	0	0	2	2	1	3	1	0	0	0	0	0	0	0	0	2	2	2	0	0	0	0	2	2	1	3	1	0	0	0	0	0	0	0	0	2	2	2	0
NVE16376	NVE16376	5	5	5	>NVE16376	1	5	5	5	4	3	2	1	3	2	3	1	1	1	1	1	1	2	0	1	3	3	4	1	4	3	2	1	3	2	3	1	1	1	1	1	1	2	0	1	3	3	4	1
NVE1638	NVE1638	15	15	15	>NVE1638	1	15	15	15	10	12	12	8	9	11	12	8	9	8	9	8	9	10	10	6	11	13	12	10	10	12	12	8	9	11	12	8	9	8	9	8	9	10	10	6	11	13	12	10
NVE16387	NVE16387	18	18	18	>NVE16387	1	18	18	18	6	4	4	4	1	0	0	0	1	1	2	0	1	0	0	1	17	15	16	15	6	4	4	4	1	0	0	0	1	1	2	0	1	0	0	1	17	15	16	15
NVE16389;NVE1514	NVE16389	7;2	7;2	7;2	>NVE16389	2	7	7	7	1	2	0	0	1	1	2	0	0	0	0	0	0	0	0	0	5	6	6	4	1	2	0	0	1	1	2	0	0	0	0	0	0	0	0	0	5	6	6	4
NVE1639	NVE1639	3	3	3	>NVE1639	1	3	3	3	2	2	0	1	1	1	1	2	2	1	1	0	1	0	2	0	1	0	0	1	2	2	0	1	1	1	1	2	2	1	1	0	1	0	2	0	1	0	0	1
NVE16390;NVE20710	NVE16390	79;4	79;4	79;4	>NVE16390	2	79	79	79	52	56	52	49	54	57	54	50	40	41	37	27	40	39	39	18	17	14	14	12	52	56	52	49	54	57	54	50	40	41	37	27	40	39	39	18	17	14	14	12
NVE16396	NVE16396	6	6	6	>NVE16396	1	6	6	6	5	4	6	3	5	5	5	2	1	3	3	1	3	2	2	0	1	2	1	0	5	4	6	3	5	5	5	2	1	3	3	1	3	2	2	0	1	2	1	0
NVE16397	NVE16397	5	5	5	>NVE16397	1	5	5	5	2	2	1	3	2	3	4	3	2	2	1	2	3	1	3	3	2	1	1	2	2	2	1	3	2	3	4	3	2	2	1	2	3	1	3	3	2	1	1	2
NVE164	NVE164	6	6	5	>NVE164	1	6	6	5	5	6	6	3	6	6	6	5	5	6	5	4	5	5	5	3	5	4	6	3	5	6	6	3	6	6	6	5	5	6	5	4	5	5	5	3	5	4	6	3
NVE16401	NVE16401	1	1	1	>NVE16401	1	1	1	1	1	0	1	0	0	1	0	0	1	1	1	0	1	1	1	0	0	0	0	0	1	0	1	0	0	1	0	0	1	1	1	0	1	1	1	0	0	0	0	0
NVE16402	NVE16402	24	24	24	>NVE16402	1	24	24	24	18	16	15	12	21	16	20	12	19	15	19	13	17	17	18	10	12	10	9	12	18	16	15	12	21	16	20	12	19	15	19	13	17	17	18	10	12	10	9	12
NVE16403	NVE16403	5	5	5	>NVE16403	1	5	5	5	5	3	4	4	5	4	4	5	5	4	4	4	4	4	5	2	4	4	4	2	5	3	4	4	5	4	4	5	5	4	4	4	4	4	5	2	4	4	4	2
NVE16404	NVE16404	5	5	5	>NVE16404	1	5	5	5	2	3	0	0	4	3	1	0	3	4	3	1	4	3	5	1	0	0	0	0	2	3	0	0	4	3	1	0	3	4	3	1	4	3	5	1	0	0	0	0
NVE16406	NVE16406	10	10	10	>NVE16406	1	10	10	10	8	7	9	4	9	8	8	3	7	8	7	3	8	6	8	3	1	2	2	1	8	7	9	4	9	8	8	3	7	8	7	3	8	6	8	3	1	2	2	1
NVE1641	NVE1641	8	8	8	>NVE1641	1	8	8	8	2	2	2	1	2	1	3	1	2	2	0	0	6	6	5	2	1	1	1	1	2	2	2	1	2	1	3	1	2	2	0	0	6	6	5	2	1	1	1	1
NVE16410	NVE16410	13	13	13	>NVE16410	1	13	13	13	9	8	8	5	4	7	7	3	2	3	3	1	3	3	3	3	10	10	11	8	9	8	8	5	4	7	7	3	2	3	3	1	3	3	3	3	10	10	11	8
NVE16412	NVE16412	3	3	3	>NVE16412	1	3	3	3	1	1	2	0	2	3	3	0	3	3	3	0	2	3	3	1	0	0	1	0	1	1	2	0	2	3	3	0	3	3	3	0	2	3	3	1	0	0	1	0
NVE16413	NVE16413	6	6	6	>NVE16413	1	6	6	6	5	5	5	2	4	5	4	4	6	6	6	5	6	6	5	4	4	5	4	5	5	5	5	2	4	5	4	4	6	6	6	5	6	6	5	4	4	5	4	5
NVE16416	NVE16416	4	4	4	>NVE16416	1	4	4	4	4	3	4	0	0	1	1	0	4	2	2	2	4	3	4	2	1	0	1	0	4	3	4	0	0	1	1	0	4	2	2	2	4	3	4	2	1	0	1	0
NVE16418	NVE16418	16	16	16	>NVE16418	1	16	16	16	12	8	8	3	10	10	10	4	10	10	11	1	8	10	10	1	9	6	7	4	12	8	8	3	10	10	10	4	10	10	11	1	8	10	10	1	9	6	7	4
NVE1642	NVE1642	7	7	7	>NVE1642	1	7	7	7	4	6	5	6	5	7	7	6	6	7	7	6	7	7	7	6	3	2	2	3	4	6	5	6	5	7	7	6	6	7	7	6	7	7	7	6	3	2	2	3
NVE16422	NVE16422	36	36	36	>NVE16422	1	36	36	36	25	27	27	21	29	31	29	23	32	30	30	18	27	26	30	18	8	10	10	13	25	27	27	21	29	31	29	23	32	30	30	18	27	26	30	18	8	10	10	13
NVE16423	NVE16423	21	21	21	>NVE16423	1	21	21	21	9	10	11	10	8	6	5	4	4	4	2	2	2	2	4	0	13	14	14	9	9	10	11	10	8	6	5	4	4	4	2	2	2	2	4	0	13	14	14	9
NVE16424	NVE16424	7	7	7	>NVE16424	1	7	7	7	5	3	2	3	3	3	2	3	0	0	0	0	0	0	0	0	1	1	1	0	5	3	2	3	3	3	2	3	0	0	0	0	0	0	0	0	1	1	1	0
NVE16429	NVE16429	16	16	16	>NVE16429	1	16	16	16	11	10	12	11	11	13	12	12	10	9	10	10	9	9	10	6	8	9	12	9	11	10	12	11	11	13	12	12	10	9	10	10	9	9	10	6	8	9	12	9
NVE16431	NVE16431	3	3	3	>NVE16431	1	3	3	3	0	0	0	0	0	0	0	0	0	0	0	0	3	3	3	0	0	0	1	0	0	0	0	0	0	0	0	0	0	0	0	0	3	3	3	0	0	0	1	0
NVE16436	NVE16436	5	5	5	>NVE16436	1	5	5	5	2	1	3	0	2	3	4	0	1	2	3	0	1	1	2	0	1	0	0	0	2	1	3	0	2	3	4	0	1	2	3	0	1	1	2	0	1	0	0	0
NVE16446	NVE16446	15	15	15	>NVE16446	1	15	15	15	8	10	10	8	10	9	9	8	8	7	8	5	11	10	9	4	5	5	4	5	8	10	10	8	10	9	9	8	8	7	8	5	11	10	9	4	5	5	4	5
NVE16447	NVE16447	13	13	13	>NVE16447	1	13	13	13	11	12	13	8	12	12	12	8	6	5	6	6	0	0	0	0	11	11	11	8	11	12	13	8	12	12	12	8	6	5	6	6	0	0	0	0	11	11	11	8
NVE16448	NVE16448	8	8	8	>NVE16448	1	8	8	8	8	7	7	5	8	7	7	5	5	3	4	3	3	2	3	1	0	0	0	0	8	7	7	5	8	7	7	5	5	3	4	3	3	2	3	1	0	0	0	0
NVE16451	NVE16451	19	19	19	>NVE16451	1	19	19	19	13	14	12	11	14	10	11	8	12	12	14	7	14	10	10	7	16	11	12	7	13	14	12	11	14	10	11	8	12	12	14	7	14	10	10	7	16	11	12	7
NVE16453;NVE23507;NVE23506	NVE16453	46;3;2	46;3;2	46;3;2	>NVE16453	3	46	46	46	35	34	30	29	34	33	33	26	36	35	31	25	31	33	33	17	29	26	27	26	35	34	30	29	34	33	33	26	36	35	31	25	31	33	33	17	29	26	27	26
NVE16454	NVE16454	2	2	2	>NVE16454	1	2	2	2	0	0	0	0	0	0	0	1	0	0	0	0	1	0	1	2	0	0	0	0	0	0	0	0	0	0	0	1	0	0	0	0	1	0	1	2	0	0	0	0
NVE16459	NVE16459	3	3	3	>NVE16459	1	3	3	3	0	0	0	1	2	1	2	1	0	0	0	0	0	0	0	0	1	0	1	0	0	0	0	1	2	1	2	1	0	0	0	0	0	0	0	0	1	0	1	0
NVE16461	NVE16461	29	29	29	>NVE16461	1	29	29	29	14	14	14	16	18	15	16	14	21	19	17	15	17	16	16	13	7	7	7	11	14	14	14	16	18	15	16	14	21	19	17	15	17	16	16	13	7	7	7	11
NVE16463	NVE16463	9	9	9	>NVE16463	1	9	9	9	7	7	7	5	7	7	7	4	7	6	6	3	5	4	5	3	7	7	7	3	7	7	7	5	7	7	7	4	7	6	6	3	5	4	5	3	7	7	7	3
NVE16464	NVE16464	8	8	8	>NVE16464	1	8	8	8	6	6	6	5	4	4	5	3	1	1	1	2	0	0	0	1	0	0	0	1	6	6	6	5	4	4	5	3	1	1	1	2	0	0	0	1	0	0	0	1
NVE1647	NVE1647	7	7	7	>NVE1647	1	7	7	7	6	5	5	5	6	6	7	5	7	7	6	4	6	5	6	3	6	4	5	6	6	5	5	5	6	6	7	5	7	7	6	4	6	5	6	3	6	4	5	6
NVE16477	NVE16477	17	17	16	>NVE16477	1	17	17	16	12	12	12	12	12	13	12	11	13	13	13	9	12	13	12	7	5	6	4	5	12	12	12	12	12	13	12	11	13	13	13	9	12	13	12	7	5	6	4	5
NVE16481	NVE16481	47	47	47	>NVE16481	1	47	47	47	28	30	28	30	31	26	29	28	30	33	34	23	29	29	31	22	28	26	28	12	28	30	28	30	31	26	29	28	30	33	34	23	29	29	31	22	28	26	28	12
NVE16484	NVE16484	20	20	20	>NVE16484	1	20	20	20	11	13	13	5	9	10	10	6	10	8	11	4	5	7	5	0	16	14	12	6	11	13	13	5	9	10	10	6	10	8	11	4	5	7	5	0	16	14	12	6
NVE16485	NVE16485	1	1	1	>NVE16485	1	1	1	1	0	0	0	0	1	1	1	0	1	1	1	0	1	1	1	0	0	0	0	0	0	0	0	0	1	1	1	0	1	1	1	0	1	1	1	0	0	0	0	0
NVE16498	NVE16498	12	12	12	>NVE16498	1	12	12	12	3	6	5	6	3	4	4	3	3	2	5	3	2	2	3	0	0	1	0	0	3	6	5	6	3	4	4	3	3	2	5	3	2	2	3	0	0	1	0	0
NVE16499	NVE16499	5	5	5	>NVE16499	1	5	5	5	1	2	2	3	2	2	2	4	1	0	1	0	0	1	1	1	0	0	0	0	1	2	2	3	2	2	2	4	1	0	1	0	0	1	1	1	0	0	0	0
NVE16500;NVE2555	NVE16500	31;1	31;1	31;1	>NVE16500	2	31	31	31	21	20	21	15	17	18	18	15	10	12	9	5	7	4	7	3	1	1	1	1	21	20	21	15	17	18	18	15	10	12	9	5	7	4	7	3	1	1	1	1
NVE16507	NVE16507	20	20	20	>NVE16507	1	20	20	20	5	10	10	6	8	10	10	6	5	5	6	4	7	7	6	4	2	2	2	1	5	10	10	6	8	10	10	6	5	5	6	4	7	7	6	4	2	2	2	1
NVE16512;NVE16509	NVE16512	6;2	6;2	6;2	>NVE16512	2	6	6	6	2	3	2	3	3	2	3	2	1	1	1	3	1	0	1	2	2	1	1	1	2	3	2	3	3	2	3	2	1	1	1	3	1	0	1	2	2	1	1	1
NVE16517	NVE16517	3	3	3	>NVE16517	1	3	3	3	2	1	3	1	3	2	3	1	3	3	2	1	3	3	2	1	1	0	0	0	2	1	3	1	3	2	3	1	3	3	2	1	3	3	2	1	1	0	0	0
NVE16521	NVE16521	5	5	5	>NVE16521	1	5	5	5	0	0	1	0	0	0	0	0	4	4	4	1	5	4	5	0	0	0	0	0	0	0	1	0	0	0	0	0	4	4	4	1	5	4	5	0	0	0	0	0
NVE16526	NVE16526	5	5	5	>NVE16526	1	5	5	5	4	4	3	5	3	3	3	5	4	4	3	5	4	4	4	4	1	1	1	3	4	4	3	5	3	3	3	5	4	4	3	5	4	4	4	4	1	1	1	3
NVE16527	NVE16527	19	19	19	>NVE16527	1	19	19	19	12	12	11	11	11	13	15	10	6	6	6	1	6	6	5	2	3	1	2	4	12	12	11	11	11	13	15	10	6	6	6	1	6	6	5	2	3	1	2	4
NVE16528	NVE16528	16	16	16	>NVE16528	1	16	16	16	14	15	13	11	14	12	12	10	10	11	11	5	11	12	10	4	2	1	2	3	14	15	13	11	14	12	12	10	10	11	11	5	11	12	10	4	2	1	2	3
NVE16532	NVE16532	28	28	28	>NVE16532	1	28	28	28	17	17	19	17	19	18	17	17	20	21	17	17	20	20	18	18	10	8	10	14	17	17	19	17	19	18	17	17	20	21	17	17	20	20	18	18	10	8	10	14
NVE16533	NVE16533	4	4	4	>NVE16533	1	4	4	4	2	2	2	2	2	2	3	0	1	0	1	0	0	1	0	1	2	0	1	0	2	2	2	2	2	2	3	0	1	0	1	0	0	1	0	1	2	0	1	0
NVE16535	NVE16535	8	8	8	>NVE16535	1	8	8	8	6	4	6	5	5	4	6	4	5	5	3	4	2	3	2	2	5	4	3	5	6	4	6	5	5	4	6	4	5	5	3	4	2	3	2	2	5	4	3	5
NVE1654;NVE23579	NVE1654;NVE23579	8;6	8;6	8;6	>NVE1654;>NVE23579	2	8	8	8	4	6	6	3	7	6	7	5	6	7	7	5	4	7	6	5	2	2	0	1	4	6	6	3	7	6	7	5	6	7	7	5	4	7	6	5	2	2	0	1
NVE16540	NVE16540	19	19	19	>NVE16540	1	19	19	19	12	13	7	9	16	16	16	8	17	17	16	12	16	14	15	9	4	7	10	4	12	13	7	9	16	16	16	8	17	17	16	12	16	14	15	9	4	7	10	4
NVE16543	NVE16543	6	6	2	>NVE16543	1	6	6	2	5	4	3	1	5	5	4	1	5	6	6	3	4	4	4	0	1	1	1	1	5	4	3	1	5	5	4	1	5	6	6	3	4	4	4	0	1	1	1	1
NVE16548;NVE16547	NVE16548	28;5	28;5	27;4	>NVE16548	2	28	28	27	24	20	23	18	27	26	27	22	22	21	21	15	16	16	19	12	1	1	2	1	24	20	23	18	27	26	27	22	22	21	21	15	16	16	19	12	1	1	2	1
NVE16550	NVE16550	4	1	1	>NVE16550	1	4	1	1	3	3	3	3	2	3	2	3	2	2	1	0	1	1	1	2	2	1	1	2	1	1	1	1	1	1	1	1	1	1	0	0	0	0	0	0	0	0	0	1
NVE16551	NVE16551	29	29	24	>NVE16551	1	29	29	24	23	25	23	18	20	22	20	20	16	17	16	11	17	15	17	11	17	16	13	17	23	25	23	18	20	22	20	20	16	17	16	11	17	15	17	11	17	16	13	17
NVE16552;NVE26230;NVE16704	NVE16552	17;4;3	17;4;3	17;4;3	>NVE16552	3	17	17	17	11	11	12	6	12	14	11	6	13	13	14	9	12	13	13	8	12	13	10	8	11	11	12	6	12	14	11	6	13	13	14	9	12	13	13	8	12	13	10	8
NVE16553;NVE10306	NVE16553	4;1	4;1	4;1	>NVE16553	2	4	4	4	3	2	4	4	3	3	4	3	3	4	2	2	3	3	3	2	4	4	4	1	3	2	4	4	3	3	4	3	3	4	2	2	3	3	3	2	4	4	4	1
NVE16558	NVE16558	5	5	5	>NVE16558	1	5	5	5	3	3	3	5	3	3	3	5	3	2	1	3	3	3	3	2	0	0	0	2	3	3	3	5	3	3	3	5	3	2	1	3	3	3	3	2	0	0	0	2
NVE16559	NVE16559	4	4	4	>NVE16559	1	4	4	4	2	2	2	1	3	3	3	2	1	2	1	1	0	3	3	0	0	0	0	0	2	2	2	1	3	3	3	2	1	2	1	1	0	3	3	0	0	0	0	0
NVE1656;NVE17200	NVE1656;NVE17200	7;5	7;5	7;5	>NVE1656;>NVE17200	2	7	7	7	7	7	7	6	7	7	7	6	7	7	7	6	7	7	7	5	7	7	7	6	7	7	7	6	7	7	7	6	7	7	7	6	7	7	7	5	7	7	7	6
NVE16561	NVE16561	10	10	10	>NVE16561	1	10	10	10	2	3	3	2	5	4	4	4	7	5	7	5	5	5	6	5	0	0	0	0	2	3	3	2	5	4	4	4	7	5	7	5	5	5	6	5	0	0	0	0
NVE16567	NVE16567	5	5	5	>NVE16567	1	5	5	5	4	3	2	2	3	2	2	2	1	2	1	1	3	1	1	1	4	2	1	2	4	3	2	2	3	2	2	2	1	2	1	1	3	1	1	1	4	2	1	2
NVE16571	NVE16571	2	2	2	>NVE16571	1	2	2	2	0	0	0	0	0	0	0	0	1	1	1	1	1	1	1	1	0	0	0	0	0	0	0	0	0	0	0	0	1	1	1	1	1	1	1	1	0	0	0	0
NVE16575	NVE16575	3	3	3	>NVE16575	1	3	3	3	0	1	1	0	1	2	1	1	0	0	0	0	0	0	0	0	0	0	0	0	0	1	1	0	1	2	1	1	0	0	0	0	0	0	0	0	0	0	0	0
NVE1658	NVE1658	3	3	3	>NVE1658	1	3	3	3	3	3	3	1	3	2	3	2	3	3	2	0	2	3	2	1	2	1	3	1	3	3	3	1	3	2	3	2	3	3	2	0	2	3	2	1	2	1	3	1
NVE16580	NVE16580	8	8	8	>NVE16580	1	8	8	8	7	6	6	5	8	8	7	7	8	8	7	3	8	8	8	4	2	1	0	0	7	6	6	5	8	8	7	7	8	8	7	3	8	8	8	4	2	1	0	0
NVE16594	NVE16594	30	3	3	>NVE16594	1	30	3	3	13	19	15	12	13	10	12	6	18	20	19	10	19	19	17	8	11	13	9	10	0	0	0	0	0	0	0	0	2	2	3	0	2	0	1	0	0	1	1	0
NVE16598;NVE16595	NVE16598	44;6	44;6	17;5	>NVE16598	2	44	44	17	25	28	23	18	18	17	22	9	28	31	29	15	25	30	27	10	22	21	16	14	25	28	23	18	18	17	22	9	28	31	29	15	25	30	27	10	22	21	16	14
NVE16604	NVE16604	5	5	5	>NVE16604	1	5	5	5	5	5	5	3	4	4	4	2	4	3	4	3	4	3	3	2	0	3	1	2	5	5	5	3	4	4	4	2	4	3	4	3	4	3	3	2	0	3	1	2
NVE16607	NVE16607	5	5	5	>NVE16607	1	5	5	5	3	3	1	0	4	3	2	1	4	4	3	0	4	5	3	0	0	0	0	0	3	3	1	0	4	3	2	1	4	4	3	0	4	5	3	0	0	0	0	0
NVE16608	NVE16608	11	11	11	>NVE16608	1	11	11	11	10	10	10	8	8	9	11	9	9	10	10	8	8	10	8	8	10	10	10	7	10	10	10	8	8	9	11	9	9	10	10	8	8	10	8	8	10	10	10	7
NVE16616	NVE16616	2	2	2	>NVE16616	1	2	2	2	1	1	1	1	1	1	1	1	1	1	1	0	1	2	1	1	1	1	1	1	1	1	1	1	1	1	1	1	1	1	1	0	1	2	1	1	1	1	1	1
NVE16617	NVE16617	5	5	5	>NVE16617	1	5	5	5	1	1	1	0	1	2	1	0	2	1	1	1	2	2	2	2	3	3	2	1	1	1	1	0	1	2	1	0	2	1	1	1	2	2	2	2	3	3	2	1
NVE16619	NVE16619	6	6	6	>NVE16619	1	6	6	6	3	4	2	0	1	3	3	0	4	1	0	0	3	2	3	0	2	1	2	0	3	4	2	0	1	3	3	0	4	1	0	0	3	2	3	0	2	1	2	0
NVE16620	NVE16620	4	4	4	>NVE16620	1	4	4	4	2	4	1	0	2	3	1	0	1	1	2	0	1	2	1	0	1	1	1	1	2	4	1	0	2	3	1	0	1	1	2	0	1	2	1	0	1	1	1	1
NVE16632	NVE16632	2	2	2	>NVE16632	1	2	2	2	2	2	2	1	2	2	2	1	2	2	1	1	1	2	1	0	1	1	1	1	2	2	2	1	2	2	2	1	2	2	1	1	1	2	1	0	1	1	1	1
NVE16633;NVE3681	NVE16633	10;3	10;3	10;3	>NVE16633	2	10	10	10	6	6	6	6	5	6	6	5	6	6	6	4	5	6	6	4	6	7	6	5	6	6	6	6	5	6	6	5	6	6	6	4	5	6	6	4	6	7	6	5
NVE16634;NVE20381	NVE16634	12;1	12;1	12;1	>NVE16634	2	12	12	12	6	6	6	6	6	7	6	4	1	2	2	2	4	1	4	2	5	2	4	4	6	6	6	6	6	7	6	4	1	2	2	2	4	1	4	2	5	2	4	4
NVE16645	NVE16645	7	7	7	>NVE16645	1	7	7	7	5	4	5	3	5	3	4	2	3	3	3	1	4	3	2	2	1	2	1	1	5	4	5	3	5	3	4	2	3	3	3	1	4	3	2	2	1	2	1	1
NVE16653;NVE16650	NVE16653	10;1	10;1	10;1	>NVE16653	2	10	10	10	0	0	0	0	0	0	0	0	0	0	0	0	1	0	0	0	5	5	5	6	0	0	0	0	0	0	0	0	0	0	0	0	1	0	0	0	5	5	5	6
NVE16657	NVE16657	6	6	6	>NVE16657	1	6	6	6	4	5	6	2	3	4	5	0	3	5	5	2	3	4	3	0	3	3	3	0	4	5	6	2	3	4	5	0	3	5	5	2	3	4	3	0	3	3	3	0
NVE1666	NVE1666	9	9	9	>NVE1666	1	9	9	9	5	4	7	3	5	6	6	3	1	2	2	0	2	1	2	0	1	1	0	0	5	4	7	3	5	6	6	3	1	2	2	0	2	1	2	0	1	1	0	0
NVE16668;NVE16719	NVE16668	7;1	3;0	2;0	>NVE16668	2	7	3	2	4	4	5	5	4	4	4	6	4	5	6	6	4	5	4	5	3	3	4	5	1	1	1	2	1	1	1	2	1	1	3	2	1	1	1	2	0	0	0	2
NVE16676;NVE16707	NVE16676;NVE16707	10;5	6;4	2;1	>NVE16676;>NVE16707	2	10	6	2	5	6	6	4	5	6	5	6	7	8	7	8	7	6	8	4	4	4	5	4	2	3	3	2	2	3	2	4	4	5	4	6	3	3	4	3	2	2	3	2
NVE16678;NVE16681;NVE16787;NVE16790	NVE16678;NVE16681	10;5;4;2	10;5;4;2	1;0;0;0	>NVE16678;>NVE16681	4	10	10	1	5	5	4	3	5	6	6	5	8	9	8	5	7	6	9	3	3	3	3	2	5	5	4	3	5	6	6	5	8	9	8	5	7	6	9	3	3	3	3	2
NVE19698;NVE16683;NVE7254	NVE19698;NVE16683;NVE7254	2;2;1	2;2;1	2;2;1	>NVE19698;>NVE16683;>NVE7254	3	2	2	2	2	2	2	0	1	0	1	0	0	0	0	0	0	0	0	0	2	0	0	0	2	2	2	0	1	0	1	0	0	0	0	0	0	0	0	0	2	0	0	0
NVE1669	NVE1669	1	1	1	>NVE1669	1	1	1	1	0	0	0	1	0	0	0	1	0	0	0	0	0	0	0	0	0	0	0	0	0	0	0	1	0	0	0	1	0	0	0	0	0	0	0	0	0	0	0	0
NVE16690;NVE5669	NVE16690;NVE5669	1;1	1;1	1;1	>NVE16690;>NVE5669	2	1	1	1	0	0	0	0	0	0	0	0	0	1	0	0	1	1	1	0	0	0	0	0	0	0	0	0	0	0	0	0	0	1	0	0	1	1	1	0	0	0	0	0
NVE1670	NVE1670	11	11	11	>NVE1670	1	11	11	11	5	7	6	4	5	5	6	3	2	2	1	2	2	2	1	2	3	2	3	1	5	7	6	4	5	5	6	3	2	2	1	2	2	2	1	2	3	2	3	1
NVE1671	NVE1671	4	4	4	>NVE1671	1	4	4	4	4	4	4	2	3	4	2	1	2	3	3	2	2	1	2	1	2	2	2	1	4	4	4	2	3	4	2	1	2	3	3	2	2	1	2	1	2	2	2	1
NVE1674	NVE1674	35	35	35	>NVE1674	1	35	35	35	29	27	26	23	24	27	27	23	26	24	22	18	22	25	24	13	4	1	2	3	29	27	26	23	24	27	27	23	26	24	22	18	22	25	24	13	4	1	2	3
NVE16749	NVE16749	21	21	21	>NVE16749	1	21	21	21	17	18	20	10	14	17	16	9	17	16	16	8	16	13	17	9	7	5	5	7	17	18	20	10	14	17	16	9	17	16	16	8	16	13	17	9	7	5	5	7
NVE16750	NVE16750	7	7	7	>NVE16750	1	7	7	7	5	3	4	3	3	4	4	3	1	1	1	0	1	1	0	1	1	0	0	0	5	3	4	3	3	4	4	3	1	1	1	0	1	1	0	1	1	0	0	0
NVE16757	NVE16757	6	6	6	>NVE16757	1	6	6	6	4	5	4	4	5	5	6	4	5	5	5	3	5	5	6	2	5	5	5	4	4	5	4	4	5	5	6	4	5	5	5	3	5	5	6	2	5	5	5	4
NVE16759	NVE16759	5	5	5	>NVE16759	1	5	5	5	2	1	1	2	1	2	3	2	1	1	2	0	2	0	2	1	1	1	1	0	2	1	1	2	1	2	3	2	1	1	2	0	2	0	2	1	1	1	1	0
NVE16765	NVE16765	5	1	1	>NVE16765	1	5	1	1	2	3	1	3	3	2	2	2	2	3	1	0	0	1	1	0	3	3	2	2	1	1	1	1	1	1	1	0	1	1	1	0	0	0	0	0	1	1	1	1
NVE24484;NVE16766	NVE24484;NVE16766	14;14	14;14	14;14	>NVE24484;>NVE16766	2	14	14	14	9	12	8	9	8	10	8	9	12	12	10	8	9	12	10	6	8	9	10	8	9	12	8	9	8	10	8	9	12	12	10	8	9	12	10	6	8	9	10	8
NVE16768	NVE16768	17	17	10	>NVE16768	1	17	17	10	14	14	14	10	13	14	13	10	10	10	9	5	8	11	10	4	11	12	10	8	14	14	14	10	13	14	13	10	10	10	9	5	8	11	10	4	11	12	10	8
NVE16771;NVE20916	NVE16771;NVE20916	1;1	1;1	1;1	>NVE16771;>NVE20916	2	1	1	1	1	1	1	1	1	1	1	1	1	1	1	1	1	1	1	0	0	0	0	0	1	1	1	1	1	1	1	1	1	1	1	1	1	1	1	0	0	0	0	0
NVE16780	NVE16780	11	11	11	>NVE16780	1	11	11	11	5	8	5	5	6	8	6	4	5	6	6	5	3	4	3	4	0	0	0	0	5	8	5	5	6	8	6	4	5	6	6	5	3	4	3	4	0	0	0	0
NVE16788	NVE16788	8	3	0	>NVE16788	1	8	3	0	2	3	1	1	3	3	4	2	7	8	7	2	4	5	6	1	0	0	0	0	1	1	0	1	1	1	2	1	3	3	3	1	2	3	2	1	0	0	0	0
NVE1679	NVE1679	9	9	9	>NVE1679	1	9	9	9	5	7	7	5	4	3	4	5	8	8	9	5	7	9	8	4	2	1	0	2	5	7	7	5	4	3	4	5	8	8	9	5	7	9	8	4	2	1	0	2
NVE16793;NVE17795	NVE16793	4;1	4;1	4;1	>NVE16793	2	4	4	4	3	3	2	1	3	3	3	2	3	2	2	1	3	4	2	1	3	2	3	2	3	3	2	1	3	3	3	2	3	2	2	1	3	4	2	1	3	2	3	2
[truncated: 4,831 more rows]
[truncated: 163 more columns]

## Sheet: Toxins
Protein IDs	Majority protein IDs	Peptide counts (all)	Peptide counts (razor+unique)	Peptide counts (unique)	Fasta headers	Number of proteins	Peptides	Razor + unique peptides	Unique peptides	Peptides planula-1	Peptides planula-2	Peptides planula-3	Peptides planula-4	Peptides primary polyp-1	Peptides primary polyp-2	Peptides primary polyp-3	Peptides primary polyp-4	Peptides female-1	Peptides female-2	Peptides female-3	Peptides female-4	Peptides male-1	Peptides male-2	Peptides male-3	Peptides male-4	Peptides unfert eggs-1	Peptides unfert eggs-2	Peptides unfert eggs-3	Peptides unfert eggs-4	Razor + unique peptides planula-1	Razor + unique peptides planula-2	Razor + unique peptides planula-3	Razor + unique peptides planula-4	Razor + unique peptides primary polyp-1	Razor + unique peptides primary polyp-2	Razor + unique peptides primary polyp-3	Razor + unique peptides primary polyp-4	Razor + unique peptides female-1	Razor + unique peptides female-2	Razor + unique peptides female-3	Razor + unique peptides female-4	Razor + unique peptides male-1	Razor + unique peptides male-2	Razor + unique peptides male-3	Razor + unique peptides male-4	Razor + unique peptides unfert eggs-1	Razor + unique peptides unfert eggs-2	Razor + unique peptides unfert eggs-3	Razor + unique peptides unfert eggs-4
Nv1 (NVE1813;NVE1810;NVE1812;NVE1811;NVE1808;NVE14522;NVE14523;NVE1809)	NVE1813;NVE1810;NVE1812;NVE1811;NVE1808;NVE14522;NVE14523;Nv1	7;7;6;6;6;6;6;5;2	7;7;6;6;6;6;6;5;2	7;7;6;6;6;6;6;5;2	>NVE1813;>NVE1810;>NVE1812;>NVE1811;>NVE1808;>NVE14522;>NVE14523;>Nv1	9	7	7	7	0	0	2	0	3	2	3	2	7	7	7	6	6	6	7	5	2	1	1	0	0	0	2	0	3	2	3	2	7	7	7	6	6	6	7	5	2	1	1	0
Nep3 (NVE22462)	NVE22462;Nep3	7;6	7;6	7;6	>NVE22462;>Nep3	2	7	7	7	5	4	4	6	4	5	4	5	3	3	4	5	4	1	3	4	0	0	0	0	5	4	4	6	4	5	4	5	3	3	4	5	4	1	3	4	0	0	0	0
NvePtx1 (NVE3880)	NvePtx1;NVE3880	4;4	4;4	4;4	>NvePtx1;>NVE3880	2	4	4	4	4	4	4	1	4	4	3	1	3	4	3	1	0	0	0	0	4	4	4	4	4	4	4	1	4	4	3	1	3	4	3	1	0	0	0	0	4	4	4	4
Nep3-like (NVE22463)	NVE22463	10	10	10	>NVE22463	1	10	10	10	9	9	9	7	7	8	8	5	6	5	6	3	5	3	5	3	2	1	1	1	9	9	9	7	7	8	8	5	6	5	6	3	5	3	5	3	2	1	1	1
Nep4 (NVE6863)	NVE6863	9	9	9	>NVE6863	1	9	9	9	8	6	7	6	6	6	5	5	6	5	4	4	5	4	3	3	0	0	0	0	8	6	7	6	6	6	5	5	6	5	4	4	5	4	3	3	0	0	0	0
Nep6 (NVE4964;NVE23777)	NVE4964	10;4	10;4	10;4	>NVE4964	2	10	10	10	4	5	5	3	7	7	6	4	9	9	8	4	8	8	9	3	0	0	0	0	4	5	5	3	7	7	6	4	9	9	8	4	8	8	9	3	0	0	0	0
Nep8 (NVE15921)	NVE15921	4	4	4	>NVE15921	1	4	4	4	0	0	0	0	0	0	0	0	3	3	3	2	2	3	2	2	0	0	0	0	0	0	0	0	0	0	0	0	3	3	3	2	2	3	2	2	0	0	0	0
Nep16 (NVE12822;NVE5142)	NVE12822	5;2	5;2	5;2	>NVE12822	2	5	5	5	3	3	4	4	2	3	3	4	2	2	2	0	2	2	2	1	1	0	0	0	3	3	4	4	2	3	3	4	2	2	2	0	2	2	2	1	1	0	0	0
NvLysin1b(NVE4038;NVE1244)	NVE4038	28;13	28;13	26;11	>NVE4038	2	28	28	26	15	13	11	11	16	19	14	13	22	23	24	17	22	24	23	14	1	1	1	0	15	13	11	11	16	19	14	13	22	23	24	17	22	24	23	14	1	1	1	0
[truncated: 163 more columns]
